# Supplementary material for: Perinatal bisphenol A exposure promotes dose-dependent alterations of the mouse methylome
Source: BMC Genomics. 2014 Jan 17;15:30. doi: 10.1186/1471-2164-15-30 (PMC3902427; doi:10.1186/1471-2164-15-30)
Supplement: Additional file 2: Table S1 — Sample table. Table S2. Gender-based differentially methylation regions. Table S3. Candidate regions. Table S4. Enriched GO terms and pathways in differentially methylated regions. Table S5. Enriched GO terms and pathways of BPA-interacting genes. Table S6. ChIP-Enrich analysis results. Table S7. EpiTYPER primers and PCR conditions. [file 1471-2164-15-30-S2.xlsx]

## Sheet: SupplementaryTable1
Supplementary Table 1: Sample Table
Exposure Group	Sample ID	Sex	Total Reads	Uniquely Mapped	% Uniq. Mapped	CG Enrichment (Fold-change)
Control	1	female	37400657	25568879	0.683648	2.2061
	2		29284539	21009843	0.717438	2.98751
	3	male	30105639	20653996	0.686051	2.47212
	4		34391205	24615769	0.715758	3.23201
50 UG	5	female	26957041	19003774	0.704965	2.81413
	6		34597374	24253653	0.701026	2.48447
	7	male	36022053	25221643	0.700172	2.66965
	8		37464029	25153908	0.671415	2.29941
50 MG	9	female	37055303	28073719	0.757617	2.74897
	10		34111689	24773088	0.726235	2.99324
	11		33315100	22258806	0.66813	2.63784
	12	male	35854452	23735595	0.661999	2.6624

## Sheet: SupplementaryTable2
Supplementary Table 2: Imprinted genes
	Comparison	Genomic Coordination	Cytoband	Genes	Average Read Difference	P-value	Hyper Group	Hypo Group	# of adjacent windows with significance of p-value < 0.05	# of significant 100bp windows within 500 bp distance
Gender Analysis	Male vs. Female	chr1:104701601-104701700	1qE2.1	NONE	14.1429	0.014538	MALE	FEMALE	1	1
Gender Analysis	Male vs. Female	chr1:163186301-163186400	1qH2.1	Tnfsf4 (-139218), Prdx6 (-5054)	18.3429	0.0309234	MALE	FEMALE	1	1
Gender Analysis	Male vs. Female	chr1:24047901-24048000	1qA5	1110058L19Rik (-35472), Fam135a (+59229)	11	0.0475991	MALE	FEMALE	0	1
Gender Analysis	Male vs. Female	chr1:24864601-24864700	1qA5	Lmbrd1 (+179268)	19.7143	7.23707e-05	MALE	FEMALE	1	1
Gender Analysis	Male vs. Female	chr1:36427601-36427700	1qB	4632411B12Rik (-1625)	9.6	0.0394729	FEMALE	MALE	1	1
Gender Analysis	Male vs. Female	chr10:102981501-102981600	10qA1	Gm4340 (-624018), Slc6a15 (+151074)	40	0.00529148	MALE	FEMALE	1	2
Gender Analysis	Male vs. Female	chr10:102981601-102981700	10qA1	Gm4340 (-623918), Slc6a15 (+151174)	28.4571	0.00335216	MALE	FEMALE	1	2
Gender Analysis	Male vs. Female	chr10:105775401-105775500	10qA1	Ppfia2 (-131944), Ccdc59 (+496916)	55.9714	3.27806e-06	MALE	FEMALE	2	3
Gender Analysis	Male vs. Female	chr10:116224001-116224100	10qD2	Cnot2 (-205484), Gm239 (+109884)	15.2571	0.029572	FEMALE	MALE	1	2
Gender Analysis	Male vs. Female	chr10:31306001-31306100	10qA4	Tpd52l1 (-140324), Rnf217 (+23480)	12.7429	0.0201952	MALE	FEMALE	1	1
Gender Analysis	Male vs. Female	chr11:114136801-114136900	11qE2	Rpl38 (-393006), Sdk2 (-209586)	19	0.048069	FEMALE	MALE	0	1
Gender Analysis	Male vs. Female	chr11:48391301-48391400	11qB1.2	Gnb2l1 (-222511)	13.4857	0.0358347	FEMALE	MALE	1	1
Gender Analysis	Male vs. Female	chr11:59309101-59309200	11qB1.3	Zfp867 (-23175), Zkscan17 (+10991)	23.3429	0.0268738	FEMALE	MALE	0	1
Gender Analysis	Male vs. Female	chr11:74345001-74345100	11qB5	Rap1gap2 (+58609), Olfr412 (+166878)	9.25714	0.034274	FEMALE	MALE	1	1
Gender Analysis	Male vs. Female	chr12:112081401-112081500	12qF1	Stk30 (-2302)	18.2	0.00345523	FEMALE	MALE	1	1
Gender Analysis	Male vs. Female	chr12:112445501-112445600	12qF1	Amn (-63771), Traf3 (+40792)	12.1143	0.0201036	FEMALE	MALE	1	2
Gender Analysis	Male vs. Female	chr12:19719201-19719300	12qA1.2	Gm4983 (-901704)	11.8	9.88974e-06	MALE	FEMALE	1	1
Gender Analysis	Male vs. Female	chr12:99385601-99385700		Galc (+111896)	11.7143	0.0121598	MALE	FEMALE	1	1
Gender Analysis	Male vs. Female	chr13:18262001-18262100	13qA2	1600012F09Rik (-176866), Pou6f2 (+211822)	8.8	0.0158589	FEMALE	MALE	1	3
Gender Analysis	Male vs. Female	chr13:4560501-4560600	13qA5	Akr1c20 (-37972), Akr1c21 (-12770)	20.2286	0.000225717	MALE	FEMALE	1	2
Gender Analysis	Male vs. Female	chr13:4560601-4560700	13qA5	Akr1c20 (-38072), Akr1c21 (-12670)	28.4571	3.65067e-06	MALE	FEMALE	2	2
Gender Analysis	Male vs. Female	chr13:4560701-4560800	13qA5	Akr1c20 (-38172), Akr1c21 (-12570)	20.9143	3.89142e-05	MALE	FEMALE	1	2
Gender Analysis	Male vs. Female	chr13:48254901-48255000	13qA5	Id4 (-101845)	30.3714	0.0111116	FEMALE	MALE	1	1
Gender Analysis	Male vs. Female	chr14:107681101-107681200	14qE3	NONE	16.6571	0.00457185	MALE	FEMALE	1	1
Gender Analysis	Male vs. Female	chr14:20455301-20455400	14qA3	Nid2 (-115128), Gm5458 (-33542)	36.2	2.03095e-07	MALE	FEMALE	1	4
Gender Analysis	Male vs. Female	chr14:27423101-27423200	14qA3	Fam116a (+24115), AK076950 (+34517)	10.2286	0.0403218	MALE	FEMALE	1	1
Gender Analysis	Male vs. Female	chr14:39138701-39138800	14qB	NONE	10.6857	0.024983	FEMALE	MALE	2	2
Gender Analysis	Male vs. Female	chr14:45290801-45290900	14qC1	Gm8267 (+53811), BC061237 (+171058)	30	3.00994e-07	MALE	FEMALE	2	4
Gender Analysis	Male vs. Female	chr14:45290901-45291000	14qC1	Gm8267 (+53711), BC061237 (+171158)	24.4286	0.00252497	MALE	FEMALE	2	4
Gender Analysis	Male vs. Female	chr14:45293201-45293300	14qC1	Gm8267 (+51411), BC061237 (+173458)	12.4	8.76626e-06	MALE	FEMALE	1	4
Gender Analysis	Male vs. Female	chr15:39086401-39086500	15qB3.1	Tm7sf4 (-491027), Rims2 (+56573)	8.14286	0.0104337	FEMALE	MALE	2	2
Gender Analysis	Male vs. Female	chr15:79657201-79657300	15qE1	Dnalc4 (-52354), Npcd (+7512)	12.8	0.0243259	MALE	FEMALE	0	1
Gender Analysis	Male vs. Female	chr16:59243501-59243600	16qC1.3	Olfr199 (-27114), Olfr201 (+25940)	22.9714	9.18104e-05	MALE	FEMALE	1	2
Gender Analysis	Male vs. Female	chr16:59243601-59243700	16qC1.3	Olfr199 (-27214), Olfr201 (+25840)	40.4286	0.00149997	MALE	FEMALE	2	2
Gender Analysis	Male vs. Female	chr17:35176601-35176700	17qB1	Ng23 (-11690), Msh5 (+7017)	9.37143	0.0484719	FEMALE	MALE	0	1
Gender Analysis	Male vs. Female	chr17:36621501-36621600	17qB1	H2-M11 (-62469), H2-M10.4 (-22277)	18.8	1.89172e-06	MALE	FEMALE	1	4
Gender Analysis	Male vs. Female	chr17:36621601-36621700	17qB1	H2-M11 (-62369), H2-M10.4 (-22377)	40.9429	0.000650312	MALE	FEMALE	2	4
Gender Analysis	Male vs. Female	chr17:36621701-36621800	17qB1	H2-M11 (-62269), H2-M10.4 (-22477)	34.6857	0.000100127	MALE	FEMALE	2	4
Gender Analysis	Male vs. Female	chr17:87186801-87186900	17qE4	1700090G07Rik (-129837), Epas1 (+33647)	24.2286	0.0499022	FEMALE	MALE	1	1
Gender Analysis	Male vs. Female	chr18:20208301-20208400	18qA2	Dsc3 (-47753), Dsc2 (+9655)	9.42857	0.0384111	FEMALE	MALE	1	1
Gender Analysis	Male vs. Female	chr18:7320201-7320300	18qE2	Armc4 (-22352), Mpp7 (+306610)	23.4	8.00065e-07	MALE	FEMALE	2	3
Gender Analysis	Male vs. Female	chr18:7320401-7320500	18qE2	Armc4 (-22552), Mpp7 (+306410)	24.4	5.58956e-07	MALE	FEMALE	1	4
Gender Analysis	Male vs. Female	chr18:7321501-7321600	18qE2	Armc4 (-23652), Mpp7 (+305310)	18	1.91149e-06	MALE	FEMALE	1	4
Gender Analysis	Male vs. Female	chr18:7322601-7322700	18qE2	Armc4 (-24752), Mpp7 (+304210)	17.2	0.0136444	MALE	FEMALE	1	4
Gender Analysis	Male vs. Female	chr18:7323001-7323100	18qE2	Armc4 (-25152), Mpp7 (+303810)	46.6286	1.41071e-05	MALE	FEMALE	1	5
Gender Analysis	Male vs. Female	chr18:85885801-85885900	18qE4	1700034H14Rik (-764935), Neto1 (-678493)	22.8	7.17844e-07	MALE	FEMALE	1	1
Gender Analysis	Male vs. Female	chr19:42807801-42807900	19qC3	Loxl4 (-120555), Pyroxd2 (+19414)	57.0571	0.0165479	FEMALE	MALE	1	1
Gender Analysis	Male vs. Female	chr19:6564901-6565000		Slc22a12 (-21881), Rps6ka4 (+350140)	10.9143	0.039464	FEMALE	MALE	1	1
Gender Analysis	Male vs. Female	chr2:179349601-179349700	2qH4	Cdh4 (+172468), Taf4a (+361700)	23.4857	0.00453613	MALE	FEMALE	1	2
Gender Analysis	Male vs. Female	chr2:27352501-27352600	2qA3	Brd3 (-21633), Wdr5 (-18116)	20.9143	7.35245e-05	MALE	FEMALE	2	3
Gender Analysis	Male vs. Female	chr2:27353201-27353300	2qA3	Brd3 (-22333), Wdr5 (-17416)	15.5143	0.000153055	MALE	FEMALE	1	3
Gender Analysis	Male vs. Female	chr2:27353401-27353500	2qA3	Brd3 (-22533), Wdr5 (-17216)	32.8571	0.000617255	MALE	FEMALE	2	4
Gender Analysis	Male vs. Female	chr2:27355301-27355400	2qA3	Brd3 (-24433), Wdr5 (-15316)	42.9143	0.000202228	MALE	FEMALE	2	7
Gender Analysis	Male vs. Female	chr2:27355501-27355600	2qA3	Brd3 (-24633), Wdr5 (-15116)	15.4	0.00177755	MALE	FEMALE	2	7
Gender Analysis	Male vs. Female	chr2:27355601-27355700	2qA3	Brd3 (-24733), Wdr5 (-15016)	30.7429	7.50412e-05	MALE	FEMALE	2	7
Gender Analysis	Male vs. Female	chr2:27355701-27355800	2qA3	Brd3 (-24833), Wdr5 (-14916)	37.9429	5.76176e-05	MALE	FEMALE	2	7
Gender Analysis	Male vs. Female	chr2:27356301-27356400	2qA3	Brd3 (-25433), Wdr5 (-14316)	19.2571	1.72258e-05	MALE	FEMALE	2	4
Gender Analysis	Male vs. Female	chr2:27356401-27356500	2qA3	Brd3 (-25533), Wdr5 (-14216)	29.3143	1.59009e-05	MALE	FEMALE	2	3
Gender Analysis	Male vs. Female	chr2:27357501-27357600	2qA3	Brd3 (-26633), Wdr5 (-13116)	32.2857	0.00163442	MALE	FEMALE	2	4
Gender Analysis	Male vs. Female	chr2:27358001-27358100	2qA3	Brd3 (-27133), Wdr5 (-12616)	53.9143	1.43124e-06	MALE	FEMALE	1	4
Gender Analysis	Male vs. Female	chr2:27358101-27358200	2qA3	Brd3 (-27233), Wdr5 (-12516)	21.1714	0.000110441	MALE	FEMALE	2	3
Gender Analysis	Male vs. Female	chr2:27358201-27358300	2qA3	Brd3 (-27333), Wdr5 (-12416)	12.2	0.00743339	MALE	FEMALE	1	2
Gender Analysis	Male vs. Female	chr2:31358201-31358300	2qB	Fubp3 (-69994), Hmcn2 (+64669)	16	3.66469e-05	FEMALE	MALE	2	3
Gender Analysis	Male vs. Female	chr2:32780201-32780300	2qB	Lrsam1 (+36520), Fam129b (+48597)	29.0286	0.0280226	FEMALE	MALE	1	1
Gender Analysis	Male vs. Female	chr2:62038401-62038500	2qC1.3	Slc4a10 (+153854), Dpp4 (+211837)	24.7429	0.0247809	MALE	FEMALE	1	1
Gender Analysis	Male vs. Female	chr2:93187201-93187300		Tspan18 (-12607), Cd82 (+115852)	11.4857	0.00384046	FEMALE	MALE	1	1
Gender Analysis	Male vs. Female	chr2:98177301-98177400		Lrrc4c (+869520)	36.6857	4.39491e-05	MALE	FEMALE	1	3
Gender Analysis	Male vs. Female	chr3:133449501-133449600	3qG3	Cxxc4 (-453561), Tet2 (-242197)	12.5143	0.0493135	MALE	FEMALE	1	1
Gender Analysis	Male vs. Female	chr3:25434501-25434600	3qA3	Nlgn1 (+617678)	11.7714	0.000546902	MALE	FEMALE	2	3
Gender Analysis	Male vs. Female	chr3:25438001-25438100	3qA3	Nlgn1 (+614178)	12.7714	0.0195264	MALE	FEMALE	2	5
Gender Analysis	Male vs. Female	chr3:25442001-25442100	3qA3	Nlgn1 (+610178)	17.0857	0.00102797	MALE	FEMALE	2	3
Gender Analysis	Male vs. Female	chr3:38134901-38135000	3qB	Gm5148 (-511669), Ankrd50 (+219818)	6.82857	0.0122154	FEMALE	MALE	2	2
Gender Analysis	Male vs. Female	chr3:94969601-94969700	3qF2.1	Sema6c (+1390), Gabpb2 (+52213)	11.5429	0.0183314	MALE	FEMALE	1	1
Gender Analysis	Male vs. Female	chr4:123527901-123528000	4qD2.2	Mycbp (-54305), Rhbdl2 (+62833)	37.8	0.00144812	MALE	FEMALE	2	2
Gender Analysis	Male vs. Female	chr4:126265801-126265900	4qD2.2	5730409E04Rik (-21247), Clspn (+31627)	21.2	1.09863e-06	MALE	FEMALE	1	1
Gender Analysis	Male vs. Female	chr5:105356501-105356600	5qE5	Zfp951 (-67464), Abcg3 (+55185)	13.4571	7.36627e-05	MALE	FEMALE	1	7
Gender Analysis	Male vs. Female	chr5:105356601-105356700	5qE5	Zfp951 (-67564), Abcg3 (+55085)	11.1143	0.0110911	MALE	FEMALE	2	7
Gender Analysis	Male vs. Female	chr5:105356901-105357000	5qE5	Zfp951 (-67864), Abcg3 (+54785)	25.6	4.85707e-07	MALE	FEMALE	2	9
Gender Analysis	Male vs. Female	chr5:105357001-105357100	5qE5	Zfp951 (-67964), Abcg3 (+54685)	40.2	8.55966e-08	MALE	FEMALE	2	8
Gender Analysis	Male vs. Female	chr5:105357301-105357400	5qE5	Zfp951 (-68264), Abcg3 (+54385)	21.2857	0.000484235	MALE	FEMALE	2	8
Gender Analysis	Male vs. Female	chr5:105357601-105357700	5qE5	Zfp951 (-68564), Abcg3 (+54085)	28.0286	0.00169117	MALE	FEMALE	1	5
Gender Analysis	Male vs. Female	chr5:23213201-23213300	5qA3	Srpk2 (-90862), ENSMUSG00000073777 (+5233)	12.2571	0.00500151	MALE	FEMALE	1	1
Gender Analysis	Male vs. Female	chr5:80242701-80242800	5qD	NONE	31.4	0.000250618	MALE	FEMALE	2	5
Gender Analysis	Male vs. Female	chr6:31811301-31811400	6qA3.3	Podxl (-297414), 1700012A03Rik (-188937)	50	0.00124836	MALE	FEMALE	2	4
Gender Analysis	Male vs. Female	chr6:31811401-31811500	6qA3.3	Podxl (-297514), 1700012A03Rik (-188837)	12.4571	0.00750114	MALE	FEMALE	2	4
Gender Analysis	Male vs. Female	chr6:47720101-47720200	6qB2.3	Ezh2 (-175122), Pdia4 (+43360)	23.3143	5.00208e-05	MALE	FEMALE	1	1
Gender Analysis	Male vs. Female	chr6:66356301-66356400	6qC1	Mad2l1 (-129111), 4930544G11Rik (+453786)	11.6571	0.0403543	MALE	FEMALE	1	1
Gender Analysis	Male vs. Female	chr6:73056201-73056300	6qC1	Tmsb10 (-147774), Dnahc6 (+115374)	41.9714	2.2086e-05	MALE	FEMALE	2	3
Gender Analysis	Male vs. Female	chr7:10728601-10728700	7qE2	Vmn2r51 (-37643), Vmn2r52 (+32984)	13.6857	0.0015066	MALE	FEMALE	1	1
Gender Analysis	Male vs. Female	chr7:27924701-27924800	7qA3	Cyp2t4 (-13982), Cyp2f2 (+19777)	45.9143	0.00461914	MALE	FEMALE	1	2
Gender Analysis	Male vs. Female	chr7:27924901-27925000	7qA3	Cyp2t4 (-13782), Cyp2f2 (+19977)	25.1143	2.87956e-05	MALE	FEMALE	1	2
Gender Analysis	Male vs. Female	chr7:29279301-29279400	7qA3	Il28a (+16028), Lrfn1 (+42094)	23.4286	0.000381781	MALE	FEMALE	2	2
Gender Analysis	Male vs. Female	chr7:29279401-29279500	7qA3	Il28a (+15928), Lrfn1 (+42194)	35	2.16197e-07	MALE	FEMALE	1	2
Gender Analysis	Male vs. Female	chr7:89919701-89919800	7qD3	Mex3b (-96092), Eftud1 (+122627)	29.9714	4.11081e-05	MALE	FEMALE	2	5
Gender Analysis	Male vs. Female	chr7:89919801-89919900	7qD3	Mex3b (-95992), Eftud1 (+122727)	60.5429	2.22435e-05	MALE	FEMALE	2	6
Gender Analysis	Male vs. Female	chr7:89920101-89920200	7qD3	Mex3b (-95692), Eftud1 (+123027)	34.8286	6.19496e-05	MALE	FEMALE	2	6
Gender Analysis	Male vs. Female	chr7:89920201-89920300	7qD3	Mex3b (-95592), Eftud1 (+123127)	75.5429	0.000997198	MALE	FEMALE	1	6
Gender Analysis	Male vs. Female	chr7:89920301-89920400	7qD3	Mex3b (-95492), Eftud1 (+123227)	36.1714	0.00281318	MALE	FEMALE	1	5
Gender Analysis	Male vs. Female	chr7:89920401-89920500	7qD3	Mex3b (-95392), Eftud1 (+123327)	21.7714	0.0133554	MALE	FEMALE	1	4
Gender Analysis	Male vs. Female	chr9:109322101-109322200	9qF2	Fbxw22 (-15341), Fbxw16 (+29503)	300.857	1.71873e-05	MALE	FEMALE	1	2
Gender Analysis	Male vs. Female	chr9:109322201-109322300	9qF2	Fbxw22 (-15441), Fbxw16 (+29403)	62.3143	0.000179691	MALE	FEMALE	1	2
Gender Analysis	Male vs. Female	chr9:115060001-115060100	9qF3	Osbpl10 (+83654), Stt3b (+159488)	25.4	7.85805e-07	MALE	FEMALE	1	3
Gender Analysis	Male vs. Female	chr9:115060601-115060700	9qF3	Osbpl10 (+84254), Stt3b (+158888)	30.4571	3.11527e-06	MALE	FEMALE	1	1
Gender Analysis	Male vs. Female	chr9:115060701-115060800	9qF3	Osbpl10 (+84354), Stt3b (+158788)	39	1.2221e-07	MALE	FEMALE	1	1
Gender Analysis	Male vs. Female	chr9:123997201-123997300	9qF4	Ccr2 (-19671), Ccr3 (+60548)	29.4571	4.22569e-06	MALE	FEMALE	1	2
Gender Analysis	Male vs. Female	chr9:13422901-13423000	9qA1	Maml2 (-1482)	30	0.000145205	MALE	FEMALE	2	5
Gender Analysis	Male vs. Female	chr9:93033701-93033800		Plod2 (+596690)	23.4286	0.000185639	MALE	FEMALE	1	1
Gender Analysis	Male vs. Female	chr9:97678201-97678300		Trim42 (-407874), Clstn2 (+255335)	19.2571	0.0310276	MALE	FEMALE	1	1

## Sheet: SupplementaryTable3
Supplementary Table 3: Candidate regions
	Comparison	Genomic Coordination	Genes	Average Read Difference	P-value	Hyper Group	Hypo Group	# of significant 100bp windows within 500 bp distance	# of adjacent windows with significance of p-value < 0.05
Genome-wide Analysis	MG-Ctr	chr5:148645351-148645450		128	0.0173222	MG	Ctr	3	0
Genome-wide Analysis	MG-Ctr	chr2:171828451-171828550		103.5	0.0215717	MG	Ctr	3	0
Genome-wide Analysis	MG-Ctr	chr19:5785051-5785150		103	0.0293143	MG	Ctr	3	0
Genome-wide Analysis	MG-Ctr	chr4:117502451-117502550		101.25	0.0142568	MG	Ctr	3	1
Genome-wide Analysis	MG-Ctr	chr15:7100951-7101050		83.5	0.01778	MG	Ctr	1	1
Genome-wide Analysis	MG-Ctr	chr13:29399051-29399150		82.5	0.00926262	MG	Ctr	3	0
Genome-wide Analysis	MG-Ctr	chr2:168221151-168221250		64.75	0.0100373	MG	Ctr	3	1
Genome-wide Analysis	MG-Ctr	chr2:33586651-33586750		64.25	0.0303125	MG	Ctr	3	1
Genome-wide Analysis	MG-Ctr	chr15:36156651-36156750		63.75	0.00157929	MG	Ctr	3	0
Genome-wide Analysis	MG-Ctr	chr8:128289651-128289750		63.5	0.00185721	MG	Ctr	3	0
Genome-wide Analysis	MG-Ctr	chr19:57753951-57754050		62.75	0.0192422	MG	Ctr	3	1
Genome-wide Analysis	MG-Ctr	chr10:119306151-119306250		62.5	0.00473034	MG	Ctr	3	0
Genome-wide Analysis	MG-Ctr	chr14:119012251-119012350		62	0.0173146	MG	Ctr	3	0
Genome-wide Analysis	MG-Ctr	chr2:172953751-172953850		61.25	0.00912059	MG	Ctr	3	1
Genome-wide Analysis	MG-Ctr	chr18:12877851-12877950		60.75	0.0218619	MG	Ctr	3	0
Genome-wide Analysis	MG-Ctr	chr12:81044251-81044350		57.5	0.0135051	MG	Ctr	3	0
Genome-wide Analysis	MG-Ctr	chr18:12886051-12886150		55.75	0.0336625	MG	Ctr	3	0
Genome-wide Analysis	MG-Ctr	chr7:38688051-38688150		55	0.00210436	MG	Ctr	3	0
Genome-wide Analysis	MG-Ctr	chr9:121280451-121280550		54	0.0127534	MG	Ctr	3	0
Genome-wide Analysis	MG-Ctr	chr5:119701351-119701450		53	0.00744729	MG	Ctr	3	0
Genome-wide Analysis	MG-Ctr	chr10:22382051-22382150		52.25	0.0229241	MG	Ctr	3	0
Genome-wide Analysis	MG-Ctr	chr5:124609751-124609850		52	0.0207631	MG	Ctr	3	1
Genome-wide Analysis	MG-Ctr	chr8:109542751-109542850		52	0.0195712	MG	Ctr	3	0
Genome-wide Analysis	MG-Ctr	chr4:117502351-117502450		51.25	0.0130374	MG	Ctr	1	1
Genome-wide Analysis	MG-Ctr	chr12:105835651-105835750		49.75	0.0152301	MG	Ctr	3	0
Genome-wide Analysis	MG-Ctr	chr11:88847951-88848050		48.75	0.0135684	MG	Ctr	3	1
Genome-wide Analysis	MG-Ctr	chr10:70828751-70828850		48.25	0.0135422	MG	Ctr	3	1
Genome-wide Analysis	MG-Ctr	chr10:16369551-16369650		48.25	0.00105533	MG	Ctr	3	0
Genome-wide Analysis	MG-Ctr	chr11:101853751-101853850		48	0.00615267	MG	Ctr	3	0
Genome-wide Analysis	MG-Ctr	chr7:71772951-71773050		47.25	0.0116158	MG	Ctr	3	0
Genome-wide Analysis	MG-Ctr	chr9:103776251-103776350		46.75	0.00398611	MG	Ctr	3	0
Genome-wide Analysis	MG-Ctr	chr11:85144651-85144750		46.5	0.000384743	MG	Ctr	3	0
Genome-wide Analysis	MG-Ctr	chr5:102251351-102251450		46.5	0.000999326	MG	Ctr	3	0
Genome-wide Analysis	MG-Ctr	chr4:107542551-107542650		46.25	0.000491707	MG	Ctr	3	0
Genome-wide Analysis	MG-Ctr	chr12:56538351-56538450		46.25	0.00343315	MG	Ctr	3	0
Genome-wide Analysis	MG-Ctr	chr18:33596351-33596450		46	0.00528001	MG	Ctr	3	0
Genome-wide Analysis	MG-Ctr	chr10:83941951-83942050		46	0.00802208	MG	Ctr	3	0
Genome-wide Analysis	MG-Ctr	chr5:142691251-142691350		45.75	0.00916949	MG	Ctr	3	0
Genome-wide Analysis	MG-Ctr	chr5:113278951-113279050		45.5	0.00165058	MG	Ctr	3	0
Genome-wide Analysis	MG-Ctr	chr7:87914351-87914450		45.5	0.0327829	MG	Ctr	1	1
Genome-wide Analysis	MG-Ctr	chr5:115441651-115441750		45.25	0.00129585	MG	Ctr	3	1
Genome-wide Analysis	MG-Ctr	chr5:104418451-104418550		45	0.00953214	MG	Ctr	3	1
Genome-wide Analysis	MG-Ctr	chr2:166219951-166220050		45	0.00718529	MG	Ctr	3	0
Genome-wide Analysis	MG-Ctr	chr2:166602651-166602750		44.25	0.00297348	MG	Ctr	3	0
Genome-wide Analysis	MG-Ctr	chr8:127206451-127206550		43.5	0.0233403	MG	Ctr	3	1
Genome-wide Analysis	MG-Ctr	chr17:47245951-47246050		43.5	0.0142639	MG	Ctr	3	0
Genome-wide Analysis	MG-Ctr	chr2:35505051-35505150		43.5	0.0206607	MG	Ctr	3	0
Genome-wide Analysis	MG-Ctr	chr8:110393851-110393950		43.25	0.000581778	MG	Ctr	3	0
Genome-wide Analysis	MG-Ctr	chr9:89979451-89979550		43.25	0.00792919	MG	Ctr	3	0
Genome-wide Analysis	MG-Ctr	chr2:168221051-168221150		42.75	0.0223956	MG	Ctr	3	1
Genome-wide Analysis	MG-Ctr	chr2:169611051-169611150		42.25	0.0191248	MG	Ctr	3	1
Genome-wide Analysis	MG-Ctr	chr9:118868251-118868350		42.25	0.000688327	MG	Ctr	3	0
Genome-wide Analysis	MG-Ctr	chr16:97953151-97953250		42	0.020827	MG	Ctr	3	0
Genome-wide Analysis	MG-Ctr	chr11:61124551-61124650		42	0.0244629	MG	Ctr	1	2
Genome-wide Analysis	MG-Ctr	chr11:77729351-77729450		41.75	0.0023639	MG	Ctr	3	0
Genome-wide Analysis	MG-Ctr	chr17:27782851-27782950		41.75	0.00317773	MG	Ctr	3	0
Genome-wide Analysis	MG-Ctr	chr1:157183251-157183350		41.5	0.0022459	MG	Ctr	3	0
Genome-wide Analysis	MG-Ctr	chr8:98072151-98072250		41.25	0.00253457	MG	Ctr	3	0
Genome-wide Analysis	MG-Ctr	chr15:84516951-84517050		41.25	0.012653	MG	Ctr	1	0
Genome-wide Analysis	MG-Ctr	chr9:21670651-21670750		40.75	0.0406582	MG	Ctr	3	1
Genome-wide Analysis	MG-Ctr	chr10:5324351-5324450		40.25	0.0125944	MG	Ctr	3	0
Genome-wide Analysis	MG-Ctr	chr12:106479951-106480050		40	0.0081801	MG	Ctr	3	0
Genome-wide Analysis	MG-Ctr	chr5:120978351-120978450		39.75	0.0270477	MG	Ctr	3	1
Genome-wide Analysis	MG-Ctr	chr13:72779151-72779250		39.25	0.00603302	MG	Ctr	3	0
Genome-wide Analysis	MG-Ctr	chr10:119611951-119612050		39.25	0.00748073	MG	Ctr	1	0
Genome-wide Analysis	MG-Ctr	chr8:87098551-87098650		39	0.0444911	MG	Ctr	3	1
Genome-wide Analysis	MG-Ctr	chr2:92224651-92224750		39	0.000564641	MG	Ctr	3	0
Genome-wide Analysis	MG-Ctr	chr10:80390551-80390650		38.75	0.0284495	MG	Ctr	3	0
Genome-wide Analysis	MG-Ctr	chr4:140322251-140322350		38.5	0.0106057	MG	Ctr	3	1
Genome-wide Analysis	MG-Ctr	chr1:91382251-91382350		38.5	0.0280415	MG	Ctr	3	0
Genome-wide Analysis	MG-Ctr	chr2:164925951-164926050		38.25	0.0254049	MG	Ctr	3	0
Genome-wide Analysis	MG-Ctr	chr12:13106751-13106850		38	0.00989837	MG	Ctr	3	1
Genome-wide Analysis	MG-Ctr	chr5:35865151-35865250		37.5	0.00300399	MG	Ctr	3	1
Genome-wide Analysis	MG-Ctr	chr11:117974351-117974450		37.5	0.00320267	MG	Ctr	3	0
Genome-wide Analysis	MG-Ctr	chr6:31539251-31539350		37.25	0.014579	MG	Ctr	3	0
Genome-wide Analysis	MG-Ctr	chr5:67785951-67786050		37	0.0003175	MG	Ctr	3	0
Genome-wide Analysis	MG-Ctr	chr8:93750551-93750650		36.5	0.0118951	MG	Ctr	3	0
Genome-wide Analysis	MG-Ctr	chr5:107095151-107095250		36.5	0.0144783	MG	Ctr	3	0
Genome-wide Analysis	MG-Ctr	chr14:122052951-122053050		36.25	0.00503373	MG	Ctr	3	0
Genome-wide Analysis	MG-Ctr	chr11:57567951-57568050		36.25	0.00756262	MG	Ctr	3	0
Genome-wide Analysis	MG-Ctr	chr11:109468151-109468250		36.25	0.0256718	MG	Ctr	3	0
Genome-wide Analysis	MG-Ctr	chr15:80324551-80324650		35.75	0.00408182	MG	Ctr	3	0
Genome-wide Analysis	MG-Ctr	chr7:52558551-52558650		35.75	0.000203012	MG	Ctr	3	0
Genome-wide Analysis	MG-Ctr	chr2:173830451-173830550		35.75	0.00694825	MG	Ctr	3	0
Genome-wide Analysis	MG-Ctr	chr8:112596551-112596650		35.5	0.00661474	MG	Ctr	3	1
Genome-wide Analysis	MG-Ctr	chr12:112407251-112407350		35.5	0.0207853	MG	Ctr	3	0
Genome-wide Analysis	MG-Ctr	chr2:24262551-24262650		35.25	0.0105929	MG	Ctr	3	1
Genome-wide Analysis	MG-Ctr	chr7:142134351-142134450		35	0.0152476	MG	Ctr	3	1
Genome-wide Analysis	MG-Ctr	chr11:117263751-117263850		35	0.00610981	MG	Ctr	3	0
Genome-wide Analysis	MG-Ctr	chr19:43908151-43908250		35	0.0140878	MG	Ctr	3	0
Genome-wide Analysis	MG-Ctr	chr1:154847251-154847350		34.5	0.004393	MG	Ctr	3	0
Genome-wide Analysis	MG-Ctr	chr6:94704651-94704750		34.5	0.00525415	MG	Ctr	3	0
Genome-wide Analysis	MG-Ctr	chr5:116329851-116329950		34.5	0.0114946	MG	Ctr	3	0
Genome-wide Analysis	MG-Ctr	chr17:26509451-26509550		34.5	0.0173653	MG	Ctr	1	0
Genome-wide Analysis	MG-Ctr	chr15:78276551-78276650		34.5	0.020099	MG	Ctr	3	0
Genome-wide Analysis	MG-Ctr	chr11:102914951-102915050		34.5	0.0213886	MG	Ctr	3	0
Genome-wide Analysis	MG-Ctr	chr11:115245651-115245750		34.25	0.00356039	MG	Ctr	3	1
Genome-wide Analysis	MG-Ctr	chr7:116997251-116997350		34.25	0.00620816	MG	Ctr	3	1
Genome-wide Analysis	MG-Ctr	chr10:83953051-83953150		34	0.00217732	MG	Ctr	3	0
Genome-wide Analysis	MG-Ctr	chr6:125415751-125415850		34	0.00334022	MG	Ctr	3	0
Genome-wide Analysis	MG-Ctr	chr13:92031851-92031950		33.75	0.0090396	MG	Ctr	3	1
Genome-wide Analysis	MG-Ctr	chr5:37398851-37398950		33.75	0.00140892	MG	Ctr	3	0
Genome-wide Analysis	MG-Ctr	chr3:94683951-94684050		33.75	0.0116002	MG	Ctr	3	0
Genome-wide Analysis	MG-Ctr	chr2:168851951-168852050		33.5	0.00105029	MG	Ctr	3	0
Genome-wide Analysis	MG-Ctr	chr10:75105051-75105150		33.5	0.00382485	MG	Ctr	3	0
Genome-wide Analysis	MG-Ctr	chr1:153812051-153812150		33.5	0.0100329	MG	Ctr	3	0
Genome-wide Analysis	MG-Ctr	chr7:25835051-25835150		33.25	0.0176903	MG	Ctr	3	1
Genome-wide Analysis	MG-Ctr	chr9:60710951-60711050		33	0.000743415	MG	Ctr	3	0
Genome-wide Analysis	MG-Ctr	chr13:51423451-51423550		33	0.00958415	MG	Ctr	3	0
Genome-wide Analysis	MG-Ctr	chr7:19832751-19832850		33	0.0202793	MG	Ctr	3	0
Genome-wide Analysis	MG-Ctr	chr12:110099951-110100050		33	0.0400652	MG	Ctr	3	0
Genome-wide Analysis	MG-Ctr	chr2:69868551-69868650		32.75	0.0260197	MG	Ctr	3	1
Genome-wide Analysis	MG-Ctr	chr5:108071351-108071450		32.75	0.00516839	MG	Ctr	3	0
Genome-wide Analysis	MG-Ctr	chr16:31455051-31455150		32.75	0.0348294	MG	Ctr	3	0
Genome-wide Analysis	MG-Ctr	chr13:93220751-93220850		32.5	0.00432774	MG	Ctr	3	0
Genome-wide Analysis	MG-Ctr	chr4:141722051-141722150		32.25	0.00835438	MG	Ctr	3	0
Genome-wide Analysis	MG-Ctr	chr3:67376451-67376550		32.25	0.0229068	MG	Ctr	3	0
Genome-wide Analysis	MG-Ctr	chr7:35818651-35818750		32	0.00418372	MG	Ctr	3	0
Genome-wide Analysis	MG-Ctr	chr12:112372551-112372650		32	0.00814069	MG	Ctr	3	0
Genome-wide Analysis	MG-Ctr	chr12:55997351-55997450		31.5	0.00711903	MG	Ctr	3	0
Genome-wide Analysis	MG-Ctr	chr11:69379251-69379350		31.25	0.0237979	MG	Ctr	1	1
Genome-wide Analysis	MG-Ctr	chr1:84222651-84222750		31	0.00747658	MG	Ctr	3	0
Genome-wide Analysis	MG-Ctr	chr5:93350251-93350350		31	0.000918173	MG	Ctr	1	1
Genome-wide Analysis	MG-Ctr	chr9:43040451-43040550		31	0.0010423	MG	Ctr	3	0
Genome-wide Analysis	MG-Ctr	chr10:44856851-44856950		31	0.00128918	MG	Ctr	3	0
Genome-wide Analysis	MG-Ctr	chr11:71511451-71511550		31	0.00945673	MG	Ctr	3	0
Genome-wide Analysis	MG-Ctr	chr15:95839851-95839950		30.75	0.00956424	MG	Ctr	3	0
Genome-wide Analysis	MG-Ctr	chr17:56694351-56694450		30.75	0.0139144	MG	Ctr	3	0
Genome-wide Analysis	MG-Ctr	chr6:91745351-91745450		30.75	0.0194734	MG	Ctr	3	0
Genome-wide Analysis	MG-Ctr	chr2:129573251-129573350		30.5	0.0215529	MG	Ctr	3	0
Genome-wide Analysis	MG-Ctr	chr7:104470451-104470550		30.5	0.000278015	MG	Ctr	3	0
Genome-wide Analysis	MG-Ctr	chr1:120841851-120841950		30.5	0.0106461	MG	Ctr	1	1
Genome-wide Analysis	MG-Ctr	chr10:30732551-30732650		30.25	0.00146856	MG	Ctr	3	0
Genome-wide Analysis	MG-Ctr	chr4:148400851-148400950		30	0.0117718	MG	Ctr	3	0
Genome-wide Analysis	MG-Ctr	chr14:17167851-17167950		29.75	0.0279366	MG	Ctr	3	0
Genome-wide Analysis	MG-Ctr	chr5:139908951-139909050		29.75	0.00460939	MG	Ctr	3	0
Genome-wide Analysis	MG-Ctr	chr19:5437151-5437250		29.75	0.00573421	MG	Ctr	3	0
Genome-wide Analysis	MG-Ctr	chr1:84895851-84895950		29.5	0.00646792	MG	Ctr	3	1
Genome-wide Analysis	MG-Ctr	chr14:34150351-34150450		29.5	0.00878742	MG	Ctr	3	1
Genome-wide Analysis	MG-Ctr	chr16:73222251-73222350		29.5	0.0166641	MG	Ctr	3	1
Genome-wide Analysis	MG-Ctr	chr10:78241451-78241550		29.5	0.0058138	MG	Ctr	3	0
Genome-wide Analysis	MG-Ctr	chr8:123845951-123846050		29.5	0.00730384	MG	Ctr	3	0
Genome-wide Analysis	MG-Ctr	chr12:109229551-109229650		29.5	0.0165738	MG	Ctr	3	0
Genome-wide Analysis	MG-Ctr	chr3:36635851-36635950		29.5	0.0198181	MG	Ctr	3	0
Genome-wide Analysis	MG-Ctr	chr5:69817351-69817450		29.25	0.006997	MG	Ctr	3	0
Genome-wide Analysis	MG-Ctr	chr18:80923751-80923850		29.25	0.023389	MG	Ctr	1	1
Genome-wide Analysis	MG-Ctr	chr18:12032851-12032950		29.25	0.0381689	MG	Ctr	3	0
Genome-wide Analysis	MG-Ctr	chr2:6437051-6437150		28.75	0.00382723	MG	Ctr	3	0
Genome-wide Analysis	MG-Ctr	chr7:5018651-5018750		28.5	0.00332724	MG	Ctr	3	1
Genome-wide Analysis	MG-Ctr	chr4:152041551-152041650		28.5	0.0123774	MG	Ctr	3	1
Genome-wide Analysis	MG-Ctr	chr2:35433551-35433650		28.5	0.0129009	MG	Ctr	3	0
Genome-wide Analysis	MG-Ctr	chr19:3345551-3345650		28.5	0.0454503	MG	Ctr	3	0
Genome-wide Analysis	MG-Ctr	chr4:45880151-45880250		28.25	0.0044035	MG	Ctr	3	1
Genome-wide Analysis	MG-Ctr	chr9:58138851-58138950		28.25	0.000122688	MG	Ctr	3	0
Genome-wide Analysis	MG-Ctr	chr10:84504751-84504850		28.25	0.00242445	MG	Ctr	3	0
Genome-wide Analysis	MG-Ctr	chr1:162193851-162193950		28.25	0.024779	MG	Ctr	3	0
Genome-wide Analysis	MG-Ctr	chr5:107485451-107485550		28	0.0210101	MG	Ctr	3	1
Genome-wide Analysis	MG-Ctr	chr11:103304751-103304850		28	0.00383669	MG	Ctr	3	0
Genome-wide Analysis	MG-Ctr	chr5:18017851-18017950		28	0.0041695	MG	Ctr	3	0
Genome-wide Analysis	MG-Ctr	chr3:51338551-51338650		28	0.0102602	MG	Ctr	3	0
Genome-wide Analysis	MG-Ctr	chr5:125774551-125774650		27.5	0.00165434	MG	Ctr	3	0
Genome-wide Analysis	MG-Ctr	chr18:13732151-13732250		27.5	0.00174892	MG	Ctr	3	0
Genome-wide Analysis	MG-Ctr	chr10:77896251-77896350		27.5	0.0161802	MG	Ctr	3	0
Genome-wide Analysis	MG-Ctr	chr11:32624451-32624550		27.25	0.0278325	MG	Ctr	3	0
Genome-wide Analysis	MG-Ctr	chr17:37086351-37086450		27	0.00991415	MG	Ctr	3	1
Genome-wide Analysis	MG-Ctr	chr11:79482951-79483050		27	0.00644534	MG	Ctr	3	0
Genome-wide Analysis	MG-Ctr	chr3:9413451-9413550		26.75	0.00290904	MG	Ctr	1	1
Genome-wide Analysis	MG-Ctr	chr12:109115251-109115350		26.75	0.010033	MG	Ctr	3	0
Genome-wide Analysis	MG-Ctr	chr12:103691351-103691450		26.75	0.00121338	MG	Ctr	3	0
Genome-wide Analysis	MG-Ctr	chr11:4943451-4943550		26.75	0.00722781	MG	Ctr	3	0
Genome-wide Analysis	MG-Ctr	chr11:52928451-52928550		26.5	0.031508	MG	Ctr	3	0
Genome-wide Analysis	MG-Ctr	chr9:29076651-29076750		26.5	0.0104049	MG	Ctr	3	0
Genome-wide Analysis	MG-Ctr	chr15:80125651-80125750		26.25	0.00186911	MG	Ctr	3	0
Genome-wide Analysis	MG-Ctr	chr4:55298751-55298850		26.25	0.00659678	MG	Ctr	3	0
Genome-wide Analysis	MG-Ctr	chr5:140512551-140512650		26	0.00230257	MG	Ctr	3	0
Genome-wide Analysis	MG-Ctr	chr15:85547651-85547750		26	0.00492495	MG	Ctr	3	0
Genome-wide Analysis	MG-Ctr	chr9:29471751-29471850		26	0.0268324	MG	Ctr	3	0
Genome-wide Analysis	MG-Ctr	chr11:6489551-6489650		25.75	0.00607874	MG	Ctr	3	1
Genome-wide Analysis	MG-Ctr	chr3:79311751-79311850		25.75	0.0123494	MG	Ctr	3	0
Genome-wide Analysis	MG-Ctr	chr8:123550351-123550450		25.5	0.0117078	MG	Ctr	3	0
Genome-wide Analysis	MG-Ctr	chr12:86562251-86562350		25	0.00591849	MG	Ctr	3	1
Genome-wide Analysis	MG-Ctr	chr7:56506151-56506250		24.75	0.017048	MG	Ctr	3	1
Genome-wide Analysis	MG-Ctr	chr15:92094951-92095050		24.5	0.00609275	MG	Ctr	3	0
Genome-wide Analysis	MG-Ctr	chr3:84485351-84485450		24.5	0.000277007	MG	Ctr	3	0
Genome-wide Analysis	MG-Ctr	chr7:73343651-73343750		24.5	0.00196721	MG	Ctr	3	0
Genome-wide Analysis	MG-Ctr	chr5:34971451-34971550		24.25	0.00286933	MG	Ctr	3	0
Genome-wide Analysis	MG-Ctr	chr8:127167751-127167850		24	0.000649656	MG	Ctr	3	0
Genome-wide Analysis	MG-Ctr	chr17:13669451-13669550		24	0.0140508	MG	Ctr	3	0
Genome-wide Analysis	MG-Ctr	chr8:89239151-89239250		24	0.014694	MG	Ctr	1	1
Genome-wide Analysis	MG-Ctr	chr2:69265351-69265450		23.75	0.00681985	MG	Ctr	3	0
Genome-wide Analysis	MG-Ctr	chr5:144506051-144506150		23.75	0.0131988	MG	Ctr	1	1
Genome-wide Analysis	MG-Ctr	chr11:117738851-117738950		23.75	0.0142339	MG	Ctr	1	1
Genome-wide Analysis	MG-Ctr	chr1:153902851-153902950		23.75	0.0464475	MG	Ctr	1	0
Genome-wide Analysis	MG-Ctr	chr5:112092351-112092450		23.5	7.73581e-05	MG	Ctr	3	0
Genome-wide Analysis	MG-Ctr	chr2:154069151-154069250		23.5	0.0160962	MG	Ctr	1	1
Genome-wide Analysis	MG-Ctr	chr11:101518551-101518650		23.25	0.00186715	MG	Ctr	3	0
Genome-wide Analysis	MG-Ctr	chr2:40891151-40891250		23.25	0.00930975	MG	Ctr	3	0
Genome-wide Analysis	MG-Ctr	chr4:138462651-138462750		23.25	0.0139693	MG	Ctr	3	0
Genome-wide Analysis	MG-Ctr	chr15:96564051-96564150		23	0.0130769	MG	Ctr	3	0
Genome-wide Analysis	MG-Ctr	chr3:35243951-35244050		23	0.0312996	MG	Ctr	3	0
Genome-wide Analysis	MG-Ctr	chr12:85920151-85920250		22.75	8.94665e-05	MG	Ctr	3	1
Genome-wide Analysis	MG-Ctr	chr6:36024651-36024750		22.75	0.00309444	MG	Ctr	3	0
Genome-wide Analysis	MG-Ctr	chr3:119414551-119414650		22.75	0.0114258	MG	Ctr	3	0
Genome-wide Analysis	MG-Ctr	chr5:113693951-113694050		22.75	0.0133222	MG	Ctr	3	0
Genome-wide Analysis	MG-Ctr	chr5:141365351-141365450		22.75	0.0172789	MG	Ctr	3	0
Genome-wide Analysis	MG-Ctr	chr14:76562151-76562250		22.75	0.042087	MG	Ctr	3	0
Genome-wide Analysis	MG-Ctr	chr14:105774151-105774250		22.75	0.0485618	MG	Ctr	1	1
Genome-wide Analysis	MG-Ctr	chr17:32002151-32002250		22.5	0.0142695	MG	Ctr	3	1
Genome-wide Analysis	MG-Ctr	chr19:3262651-3262750		22.5	0.000813898	MG	Ctr	3	0
Genome-wide Analysis	MG-Ctr	chr17:29377451-29377550		22.5	0.00271492	MG	Ctr	3	0
Genome-wide Analysis	MG-Ctr	chr14:70936851-70936950		22.25	0.0165938	MG	Ctr	3	0
Genome-wide Analysis	MG-Ctr	chr17:47306751-47306850		22.25	0.00845592	MG	Ctr	3	0
Genome-wide Analysis	MG-Ctr	chr9:90086651-90086750		22.25	0.0102733	MG	Ctr	3	0
Genome-wide Analysis	MG-Ctr	chr18:25739351-25739450		22.25	0.0490903	MG	Ctr	1	0
Genome-wide Analysis	MG-Ctr	chr15:84106851-84106950		22	0.00190825	MG	Ctr	3	1
Genome-wide Analysis	MG-Ctr	chr11:50101051-50101150		22	0.0161961	MG	Ctr	3	0
Genome-wide Analysis	MG-Ctr	chr13:42469651-42469750		22	0.0217064	MG	Ctr	3	0
Genome-wide Analysis	MG-Ctr	chr11:79115151-79115250		22	0.0404736	MG	Ctr	1	0
Genome-wide Analysis	MG-Ctr	chr11:98852451-98852550		21.75	0.0163879	MG	Ctr	3	1
Genome-wide Analysis	MG-Ctr	chr5:123880551-123880650		21.75	0.000230802	MG	Ctr	3	0
Genome-wide Analysis	MG-Ctr	chr15:101984551-101984650		21.75	0.00317562	MG	Ctr	3	0
Genome-wide Analysis	MG-Ctr	chr11:120045751-120045850		21.75	0.0394989	MG	Ctr	1	1
Genome-wide Analysis	MG-Ctr	chr11:120234151-120234250		21.5	0.0010474	MG	Ctr	3	1
Genome-wide Analysis	MG-Ctr	chr11:7032551-7032650		21.5	0.00364711	MG	Ctr	3	0
Genome-wide Analysis	MG-Ctr	chr4:117704151-117704250		21.25	0.0388518	MG	Ctr	3	1
Genome-wide Analysis	MG-Ctr	chr13:69727551-69727650		21.25	0.00227592	MG	Ctr	3	0
Genome-wide Analysis	MG-Ctr	chr5:101301451-101301550		21.25	0.0318649	MG	Ctr	3	0
Genome-wide Analysis	MG-Ctr	chr2:127360151-127360250		21	0.00939856	MG	Ctr	3	0
Genome-wide Analysis	MG-Ctr	chr11:118654651-118654750		21	0.0102723	MG	Ctr	3	0
Genome-wide Analysis	MG-Ctr	chr11:102442651-102442750		20.5	0.0035158	MG	Ctr	3	0
Genome-wide Analysis	MG-Ctr	chr1:39744051-39744150		20.25	0.000394017	MG	Ctr	3	0
Genome-wide Analysis	MG-Ctr	chr1:90366451-90366550		20.25	0.000536149	MG	Ctr	3	0
Genome-wide Analysis	MG-Ctr	chr15:72738851-72738950		20.25	0.0291582	MG	Ctr	3	0
Genome-wide Analysis	MG-Ctr	chr4:150398551-150398650		20.25	0.0332154	MG	Ctr	1	1
Genome-wide Analysis	MG-Ctr	chr8:67525851-67525950		20	0.00303658	MG	Ctr	3	0
Genome-wide Analysis	MG-Ctr	chr11:59136851-59136950		20	0.0287973	MG	Ctr	3	0
Genome-wide Analysis	MG-Ctr	chr5:32453751-32453850		20	0.0469419	MG	Ctr	1	1
Genome-wide Analysis	MG-Ctr	chr12:55356551-55356650		19.75	0.00555342	MG	Ctr	3	1
Genome-wide Analysis	MG-Ctr	chr9:48461851-48461950		19.75	0.00303929	MG	Ctr	3	1
Genome-wide Analysis	MG-Ctr	chr17:34080351-34080450		19.75	0.00482703	MG	Ctr	3	1
Genome-wide Analysis	MG-Ctr	chr14:77725851-77725950		19.5	0.00552519	MG	Ctr	3	0
Genome-wide Analysis	MG-Ctr	chr2:173512051-173512150		19.5	0.00681723	MG	Ctr	3	1
Genome-wide Analysis	MG-Ctr	chr16:96947251-96947350		19.5	0.000543159	MG	Ctr	3	0
Genome-wide Analysis	MG-Ctr	chr11:105983451-105983550		19.5	0.0101193	MG	Ctr	1	0
Genome-wide Analysis	MG-Ctr	chr17:56747251-56747350		19.5	0.0108184	MG	Ctr	3	0
Genome-wide Analysis	MG-Ctr	chr4:45751751-45751850		19.5	0.0152369	MG	Ctr	1	1
Genome-wide Analysis	MG-Ctr	chr2:93152251-93152350		19.25	0.00888798	MG	Ctr	3	0
Genome-wide Analysis	MG-Ctr	chr7:150250451-150250550		19.25	0.0144909	MG	Ctr	3	0
Genome-wide Analysis	MG-Ctr	chr10:25793251-25793350		19	0.00201649	MG	Ctr	3	0
Genome-wide Analysis	MG-Ctr	chr2:136629051-136629150		19	0.0170639	MG	Ctr	3	0
Genome-wide Analysis	MG-Ctr	chr9:21256451-21256550		18.75	0.00698014	MG	Ctr	3	1
Genome-wide Analysis	MG-Ctr	chr2:30333551-30333650		18.75	0.00329062	MG	Ctr	3	0
Genome-wide Analysis	MG-Ctr	chr16:36044251-36044350		18.75	0.0064747	MG	Ctr	3	0
Genome-wide Analysis	MG-Ctr	chr2:92788751-92788850		18.75	0.0193457	MG	Ctr	3	0
Genome-wide Analysis	MG-Ctr	chr2:173511951-173512050		18.5	0.0271854	MG	Ctr	3	1
Genome-wide Analysis	MG-Ctr	chr3:8228151-8228250		18.5	0.000208407	MG	Ctr	3	0
Genome-wide Analysis	MG-Ctr	chr5:102690951-102691050		18.5	0.0050966	MG	Ctr	3	0
Genome-wide Analysis	MG-Ctr	chr10:83386351-83386450		18.5	0.0134335	MG	Ctr	3	0
Genome-wide Analysis	MG-Ctr	chr16:92351951-92352050		18.25	0.0203231	MG	Ctr	3	1
Genome-wide Analysis	MG-Ctr	chr5:123895551-123895650		18.25	0.0172552	MG	Ctr	3	0
Genome-wide Analysis	MG-Ctr	chr15:38369751-38369850		18.25	0.0197195	MG	Ctr	1	1
Genome-wide Analysis	MG-Ctr	chr13:20483051-20483150		18	5.90545e-05	MG	Ctr	3	0
Genome-wide Analysis	MG-Ctr	chr11:115752351-115752450		18	0.00958622	MG	Ctr	3	1
Genome-wide Analysis	MG-Ctr	chr6:125697951-125698050		18	0.022145	MG	Ctr	3	1
Genome-wide Analysis	MG-Ctr	chr8:72829551-72829650		18	0.0386018	MG	Ctr	3	1
Genome-wide Analysis	MG-Ctr	chr13:56203151-56203250		18	0.035705	MG	Ctr	3	0
Genome-wide Analysis	MG-Ctr	chr10:59699551-59699650		17.75	0.00513274	MG	Ctr	3	0
Genome-wide Analysis	MG-Ctr	chr5:114040051-114040150		17.75	0.00938605	MG	Ctr	3	0
Genome-wide Analysis	MG-Ctr	chr12:76941451-76941550		17.75	0.0489023	MG	Ctr	1	1
Genome-wide Analysis	MG-Ctr	chr9:21815751-21815850		17.5	0.00139206	MG	Ctr	3	0
Genome-wide Analysis	MG-Ctr	chr10:61670651-61670750		17.5	0.00365195	MG	Ctr	3	0
Genome-wide Analysis	MG-Ctr	chr8:110770851-110770950		17.5	0.00883392	MG	Ctr	3	0
Genome-wide Analysis	MG-Ctr	chr1:52187851-52187950		17.5	0.0100509	MG	Ctr	3	0
Genome-wide Analysis	MG-Ctr	chrX:43139551-43139650		17.5	0.0276348	MG	Ctr	3	0
Genome-wide Analysis	MG-Ctr	chr8:78330551-78330650		17.5	0.0348298	MG	Ctr	3	0
Genome-wide Analysis	MG-Ctr	chr8:122257651-122257750		17.5	0.0373983	MG	Ctr	3	0
Genome-wide Analysis	MG-Ctr	chr17:28394951-28395050		17.25	0.00155064	MG	Ctr	1	2
Genome-wide Analysis	MG-Ctr	chr14:48255351-48255450		17.25	0.00156809	MG	Ctr	3	0
Genome-wide Analysis	MG-Ctr	chr14:75480351-75480450		17.25	0.00780105	MG	Ctr	3	0
Genome-wide Analysis	MG-Ctr	chr13:97329951-97330050		17.25	0.0129961	MG	Ctr	3	0
Genome-wide Analysis	MG-Ctr	chr11:79484251-79484350		17	0.032102	MG	Ctr	3	0
Genome-wide Analysis	MG-Ctr	chr5:124642251-124642350		17	0.00760971	MG	Ctr	3	0
Genome-wide Analysis	MG-Ctr	chr10:60044451-60044550		16.75	0.000286575	MG	Ctr	3	0
Genome-wide Analysis	MG-Ctr	chr11:60210151-60210250		16.75	0.0017927	MG	Ctr	3	0
Genome-wide Analysis	MG-Ctr	chr4:148193051-148193150		16.75	0.00555528	MG	Ctr	3	0
Genome-wide Analysis	MG-Ctr	chr3:68587051-68587150		16.75	0.0129853	MG	Ctr	3	0
Genome-wide Analysis	MG-Ctr	chr16:90873751-90873850		16.75	0.0215381	MG	Ctr	3	0
Genome-wide Analysis	MG-Ctr	chr10:68603251-68603350		16.5	0.00277703	MG	Ctr	3	0
Genome-wide Analysis	MG-Ctr	chr5:100865851-100865950		16.5	0.0171738	MG	Ctr	3	0
Genome-wide Analysis	MG-Ctr	chr11:61124751-61124850		16.5	0.0201729	MG	Ctr	1	1
Genome-wide Analysis	MG-Ctr	chr13:25141351-25141450		16.25	0.0105579	MG	Ctr	3	1
Genome-wide Analysis	MG-Ctr	chrX:11575051-11575150		16.25	0.0220889	MG	Ctr	3	0
Genome-wide Analysis	MG-Ctr	chr6:90381651-90381750		16.25	0.0243793	MG	Ctr	3	0
Genome-wide Analysis	MG-Ctr	chr19:46490051-46490150		16.25	0.026586	MG	Ctr	3	0
Genome-wide Analysis	MG-Ctr	chr17:80913751-80913850		16	0.00287746	MG	Ctr	3	1
Genome-wide Analysis	MG-Ctr	chr4:123827251-123827350		16	0.00904538	MG	Ctr	3	1
Genome-wide Analysis	MG-Ctr	chr15:63527751-63527850		16	0.00620533	MG	Ctr	3	0
Genome-wide Analysis	MG-Ctr	chr5:21450851-21450950		16	0.0390478	MG	Ctr	1	0
Genome-wide Analysis	MG-Ctr	chr8:90521051-90521150		15.75	0.00278231	MG	Ctr	3	0
Genome-wide Analysis	MG-Ctr	chr6:114789051-114789150		15.75	0.00332395	MG	Ctr	3	0
Genome-wide Analysis	MG-Ctr	chr12:104378851-104378950		15.75	0.0322386	MG	Ctr	3	0
Genome-wide Analysis	MG-Ctr	chr1:193805751-193805850		15.5	0.00592841	MG	Ctr	1	1
Genome-wide Analysis	MG-Ctr	chr17:35296851-35296950		15.5	0.00634469	MG	Ctr	3	0
Genome-wide Analysis	MG-Ctr	chr11:109139751-109139850		15.25	0.00105316	MG	Ctr	3	0
Genome-wide Analysis	MG-Ctr	chr6:87236951-87237050		15.25	0.0105152	MG	Ctr	3	0
Genome-wide Analysis	MG-Ctr	chr5:136571251-136571350		15.25	0.0106609	MG	Ctr	3	0
Genome-wide Analysis	MG-Ctr	chr14:26570251-26570350		15.25	0.0110142	MG	Ctr	3	0
Genome-wide Analysis	MG-Ctr	chr17:49701751-49701850		15	0.00528434	MG	Ctr	3	0
Genome-wide Analysis	MG-Ctr	chr8:4215651-4215750		15	0.00617495	MG	Ctr	1	0
Genome-wide Analysis	MG-Ctr	chr12:70167551-70167650		15	0.0194861	MG	Ctr	1	0
Genome-wide Analysis	MG-Ctr	chr4:139998551-139998650		14.75	0.000357151	MG	Ctr	3	0
Genome-wide Analysis	MG-Ctr	chr2:31771451-31771550		14.75	0.000388817	MG	Ctr	3	0
Genome-wide Analysis	MG-Ctr	chr1:92107051-92107150		14.75	0.00405988	MG	Ctr	3	0
Genome-wide Analysis	MG-Ctr	chr6:34930351-34930450		14.5	0.0488172	MG	Ctr	3	0
Genome-wide Analysis	MG-Ctr	chr5:125716351-125716450		14.25	0.00397055	MG	Ctr	3	1
Genome-wide Analysis	MG-Ctr	chr11:120000651-120000750		14.25	0.0223576	MG	Ctr	3	1
Genome-wide Analysis	MG-Ctr	chr4:125299851-125299950		14.25	0.00365596	MG	Ctr	3	0
Genome-wide Analysis	MG-Ctr	chr10:62792051-62792150		14.25	0.0118393	MG	Ctr	3	0
Genome-wide Analysis	MG-Ctr	chr11:34545651-34545750		14.25	0.0122157	MG	Ctr	1	0
Genome-wide Analysis	MG-Ctr	chr5:116413551-116413650		14	0.00651607	MG	Ctr	3	0
Genome-wide Analysis	MG-Ctr	chr8:11782751-11782850		14	0.00982577	MG	Ctr	3	0
Genome-wide Analysis	MG-Ctr	chr5:3384151-3384250		13.75	0.00171437	MG	Ctr	3	0
Genome-wide Analysis	MG-Ctr	chr2:168836151-168836250		13.75	0.00282757	MG	Ctr	3	0
Genome-wide Analysis	MG-Ctr	chr7:106711351-106711450		13.75	0.00566135	MG	Ctr	3	0
Genome-wide Analysis	MG-Ctr	chr19:53837051-53837150		13.75	0.0141859	MG	Ctr	3	0
Genome-wide Analysis	MG-Ctr	chr2:173074651-173074750		13.5	0.00192234	MG	Ctr	1	2
Genome-wide Analysis	MG-Ctr	chr17:28439951-28440050		13.5	0.0137439	MG	Ctr	3	0
Genome-wide Analysis	MG-Ctr	chr10:119786951-119787050		13	0.00599887	MG	Ctr	3	1
Genome-wide Analysis	MG-Ctr	chr8:124452751-124452850		13	0.0240097	MG	Ctr	3	0
Genome-wide Analysis	MG-Ctr	chr9:118865651-118865750		12.75	0.0120554	MG	Ctr	3	0
Genome-wide Analysis	MG-Ctr	chr8:114218951-114219050		12.5	0.00171781	MG	Ctr	3	1
Genome-wide Analysis	MG-Ctr	chr18:77531451-77531550		12.5	0.0152818	MG	Ctr	3	1
Genome-wide Analysis	MG-Ctr	chr12:71173251-71173350		12.5	0.000706087	MG	Ctr	3	0
Genome-wide Analysis	MG-Ctr	chr18:7567051-7567150		12.5	0.019192	MG	Ctr	0	1
Genome-wide Analysis	MG-Ctr	chr18:64617851-64617950		12.25	0.0297188	MG	Ctr	3	1
Genome-wide Analysis	MG-Ctr	chr5:133188951-133189050		12.25	0.0397713	MG	Ctr	3	1
Genome-wide Analysis	MG-Ctr	chr11:48601451-48601550		12.25	0.00164056	MG	Ctr	3	0
Genome-wide Analysis	MG-Ctr	chr17:28429451-28429550		12.25	0.0164233	MG	Ctr	3	0
Genome-wide Analysis	MG-Ctr	chr10:115866351-115866450		12	0.00795202	MG	Ctr	3	0
Genome-wide Analysis	MG-Ctr	chr18:36213251-36213350		12	0.0333564	MG	Ctr	1	1
Genome-wide Analysis	MG-Ctr	chr10:53019351-53019450		11.75	0.00062232	MG	Ctr	3	0
Genome-wide Analysis	MG-Ctr	chr9:65088251-65088350		11.5	8.05364e-05	MG	Ctr	3	1
Genome-wide Analysis	MG-Ctr	chr4:43032551-43032650		11.5	8.56568e-05	MG	Ctr	1	2
Genome-wide Analysis	MG-Ctr	chr2:25208851-25208950		11.5	0.0266592	MG	Ctr	3	0
Genome-wide Analysis	MG-Ctr	chr4:8874851-8874950		11.25	7.33609e-05	MG	Ctr	3	0
Genome-wide Analysis	MG-Ctr	chr1:154643851-154643950		11	0.00738691	MG	Ctr	3	0
Genome-wide Analysis	MG-Ctr	chr5:114191251-114191350		10.75	0.00362325	MG	Ctr	1	2
Genome-wide Analysis	MG-Ctr	chr10:79645751-79645850		10.75	0.00365365	MG	Ctr	3	0
Genome-wide Analysis	MG-Ctr	chr8:94386551-94386650		10.75	0.00954839	MG	Ctr	3	0
Genome-wide Analysis	MG-Ctr	chr7:133210351-133210450		10.5	0.00332016	MG	Ctr	3	1
Genome-wide Analysis	MG-Ctr	chr11:72311851-72311950		10.5	0.0404218	MG	Ctr	1	2
Genome-wide Analysis	MG-Ctr	chr7:37527851-37527950		10.25	0.0190632	MG	Ctr	3	1
Genome-wide Analysis	MG-Ctr	chr7:134820651-134820750		10.25	0.00723201	MG	Ctr	1	1
Genome-wide Analysis	MG-Ctr	chr13:49294351-49294450		10	0.0183459	MG	Ctr	3	0
Genome-wide Analysis	MG-Ctr	chr4:150398451-150398550		9.25	0.0207848	MG	Ctr	3	1
Genome-wide Analysis	MG-Ctr	chr11:6302951-6303050		9	0.00558905	MG	Ctr	3	1
Genome-wide Analysis	MG-Ctr	chr10:80871151-80871250		8.5	0.0128478	MG	Ctr	3	2
Genome-wide Analysis	MG-Ctr	chr16:18410551-18410650		8.5	0.00728917	MG	Ctr	3	1
Genome-wide Analysis	MG-Ctr	chr11:61027351-61027450		8.5	0.0150564	MG	Ctr	1	2
Genome-wide Analysis	MG-Ctr	chr2:18741351-18741450		7	0.0426269	MG	Ctr	3	0
Genome-wide Analysis	MG-Ctr	chr14:24153651-24153750		6.25	0.0384362	MG	Ctr	3	0
Genome-wide Analysis	MG-Ctr	chr5:117898551-117898650		-6.25	0.0437701	Ctr	MG	3	0
Genome-wide Analysis	MG-Ctr	chr9:104875851-104875950		-7.5	0.0452865	Ctr	MG	1	1
Genome-wide Analysis	MG-Ctr	chr7:119102151-119102250		-7.75	0.0421273	Ctr	MG	1	1
Genome-wide Analysis	MG-Ctr	chr9:34392851-34392950		-8	0.0107768	Ctr	MG	3	1
Genome-wide Analysis	MG-Ctr	chr7:134933351-134933450		-8.25	0.000930765	Ctr	MG	3	1
Genome-wide Analysis	MG-Ctr	chr8:44216851-44216950		-8.5	0.0264205	Ctr	MG	3	0
Genome-wide Analysis	MG-Ctr	chr9:51848851-51848950		-8.75	0.0246495	Ctr	MG	3	0
Genome-wide Analysis	MG-Ctr	chr17:44716351-44716450		-9	0.00128512	Ctr	MG	3	0
Genome-wide Analysis	MG-Ctr	chr15:51400851-51400950		-9	0.00455661	Ctr	MG	3	0
Genome-wide Analysis	MG-Ctr	chr7:119102251-119102350		-9.5	0.0427035	Ctr	MG	3	1
Genome-wide Analysis	MG-Ctr	chr4:115220351-115220450		-9.75	0.0171309	Ctr	MG	3	0
Genome-wide Analysis	MG-Ctr	chr8:121124651-121124750		-9.75	0.0213215	Ctr	MG	1	0
Genome-wide Analysis	MG-Ctr	chr4:134922151-134922250		-10	0.037953	Ctr	MG	1	0
Genome-wide Analysis	MG-Ctr	chr9:79627551-79627650		-10.25	0.0225006	Ctr	MG	3	0
Genome-wide Analysis	MG-Ctr	chr18:60431251-60431350		-10.75	0.0220965	Ctr	MG	3	0
Genome-wide Analysis	MG-Ctr	chr6:48615551-48615650		-10.75	0.0431147	Ctr	MG	3	0
Genome-wide Analysis	MG-Ctr	chr12:75555251-75555350		-10.75	0.0246953	Ctr	MG	1	0
Genome-wide Analysis	MG-Ctr	chr3:69295151-69295250		-11	0.00734005	Ctr	MG	3	0
Genome-wide Analysis	MG-Ctr	chr4:13208151-13208250		-11.25	0.0127407	Ctr	MG	3	0
Genome-wide Analysis	MG-Ctr	chr12:13046151-13046250		-11.5	0.0448672	Ctr	MG	3	0
Genome-wide Analysis	MG-Ctr	chr4:49934151-49934250		-11.5	0.00065147	Ctr	MG	3	0
Genome-wide Analysis	MG-Ctr	chr10:42049951-42050050		-11.5	0.00483285	Ctr	MG	1	1
Genome-wide Analysis	MG-Ctr	chr8:78065751-78065850		-11.75	0.0161951	Ctr	MG	3	0
Genome-wide Analysis	MG-Ctr	chr18:80755451-80755550		-11.75	1.92983e-05	Ctr	MG	3	0
Genome-wide Analysis	MG-Ctr	chr18:78693551-78693650		-11.75	0.00883284	Ctr	MG	3	0
Genome-wide Analysis	MG-Ctr	chr2:62517251-62517350		-11.75	0.00980483	Ctr	MG	1	0
Genome-wide Analysis	MG-Ctr	chr7:58759251-58759350		-12	0.00054691	Ctr	MG	1	0
Genome-wide Analysis	MG-Ctr	chr15:12279751-12279850		-12	0.00140339	Ctr	MG	1	1
Genome-wide Analysis	MG-Ctr	chr4:57753451-57753550		-12	0.0232412	Ctr	MG	1	0
Genome-wide Analysis	MG-Ctr	chr17:75624451-75624550		-12	0.0297238	Ctr	MG	1	0
Genome-wide Analysis	MG-Ctr	chr3:107860551-107860650		-12	0.0480487	Ctr	MG	1	0
Genome-wide Analysis	MG-Ctr	chr8:64879751-64879850		-12.25	0.00953608	Ctr	MG	3	0
Genome-wide Analysis	MG-Ctr	chr11:112973851-112973950		-12.25	0.016402	Ctr	MG	3	0
Genome-wide Analysis	MG-Ctr	chr19:48018951-48019050		-12.25	0.0305065	Ctr	MG	3	0
Genome-wide Analysis	MG-Ctr	chr15:65753151-65753250		-12.25	0.0417497	Ctr	MG	3	0
Genome-wide Analysis	MG-Ctr	chr14:108254851-108254950		-12.75	0.0115459	Ctr	MG	3	0
Genome-wide Analysis	MG-Ctr	chr1:64542151-64542250		-12.75	0.00209008	Ctr	MG	1	0
Genome-wide Analysis	MG-Ctr	chr1:82775151-82775250		-13	0.00238938	Ctr	MG	3	0
Genome-wide Analysis	MG-Ctr	chr3:51358351-51358450		-13.5	0.0101088	Ctr	MG	3	0
Genome-wide Analysis	MG-Ctr	chr15:97525151-97525250		-14.25	0.00676991	Ctr	MG	3	0
Genome-wide Analysis	MG-Ctr	chr2:158028051-158028150		-14.25	0.0143567	Ctr	MG	3	0
Genome-wide Analysis	MG-Ctr	chr6:115232151-115232250		-14.75	0.0073803	Ctr	MG	1	0
Genome-wide Analysis	MG-Ctr	chr9:46862051-46862150		-15	0.000123528	Ctr	MG	1	0
Genome-wide Analysis	MG-Ctr	chr9:114451351-114451450		-15	0.00839141	Ctr	MG	3	0
Genome-wide Analysis	MG-Ctr	chr10:13677851-13677950		-15	0.0129673	Ctr	MG	1	0
Genome-wide Analysis	MG-Ctr	chr7:12721751-12721850		-15.5	0.039989	Ctr	MG	1	0
Genome-wide Analysis	MG-Ctr	chr4:69414451-69414550		-16	0.0147521	Ctr	MG	0	1
Genome-wide Analysis	MG-Ctr	chr5:137235651-137235750		-16	0.035358	Ctr	MG	1	0
Genome-wide Analysis	MG-Ctr	chr4:47849751-47849850		-16.5	0.0252998	Ctr	MG	1	0
Genome-wide Analysis	MG-Ctr	chr4:46021651-46021750		-17	0.00070061	Ctr	MG	3	0
Genome-wide Analysis	MG-Ctr	chr8:27723451-27723550		-17.75	0.0129139	Ctr	MG	1	0
Genome-wide Analysis	MG-Ctr	chr10:5935151-5935250		-19.5	0.0298042	Ctr	MG	3	0
Genome-wide Analysis	MG-Ctr	chr8:3995951-3996050		-20	0.0206744	Ctr	MG	1	0
Genome-wide Analysis	MG-Ctr	chr13:108370451-108370550		-20.25	0.00487995	Ctr	MG	1	0
Genome-wide Analysis	MG-Ctr	chr8:84107951-84108050		-20.25	0.0263077	Ctr	MG	1	1
Genome-wide Analysis	MG-Ctr	chr1:122299551-122299650		-14	8.3223e-06	Ctr	MG	1	0
Genome-wide Analysis	MG-Ctr	chr6:49031951-49032050		-13.25	1.27728e-05	Ctr	MG	1	0
Genome-wide Analysis	MG-Ctr	chr7:117863251-117863350		-12.5	1.41049e-05	Ctr	MG	1	0
Genome-wide Analysis	MG-Ctr	chr16:24378751-24378850		14.25	2.24931e-05	MG	Ctr	1	0
Genome-wide Analysis	MG-Ctr	chr1:11400351-11400450		-11	2.37993e-05	Ctr	MG	1	0
Genome-wide Analysis	MG-Ctr	chr11:23055051-23055150		11	3.0841e-05	MG	Ctr	1	0
Genome-wide Analysis	MG-Ctr	chr15:55249251-55249350		-10.5	3.10845e-05	Ctr	MG	1	0
Genome-wide Analysis	MG-Ctr	chr17:24705151-24705250		11.25	3.55877e-05	MG	Ctr	1	0
Genome-wide Analysis	MG-Ctr	chr10:83701951-83702050		8.5	4.15995e-05	MG	Ctr	1	1
Genome-wide Analysis	MG-Ctr	chr5:116990351-116990450		-9.75	4.76755e-05	Ctr	MG	1	1
Genome-wide Analysis	MG-Ctr	chr15:99911251-99911350		-8.25	5.00536e-05	Ctr	MG	1	1
Genome-wide Analysis	MG-Ctr	chr12:84223551-84223650		11	5.09056e-05	MG	Ctr	1	0
Genome-wide Analysis	MG-Ctr	chr10:119503551-119503650		9	5.35934e-05	MG	Ctr	1	0
Genome-wide Analysis	MG-Ctr	chr18:27034251-27034350		-16.25	7.41476e-05	Ctr	MG	1	0
Genome-wide Analysis	MG-Ctr	chr4:53782751-53782850		17	0.00010213	MG	Ctr	1	0
Genome-wide Analysis	MG-Ctr	chr5:29186351-29186450		20.25	0.000124503	MG	Ctr	1	1
Genome-wide Analysis	MG-Ctr	chr5:119150551-119150650		7.5	0.000125134	MG	Ctr	1	1
Genome-wide Analysis	MG-Ctr	chr2:31251851-31251950		9.75	0.000125367	MG	Ctr	1	1
Genome-wide Analysis	MG-Ctr	chr10:80003851-80003950		8.75	0.000135428	MG	Ctr	1	1
Genome-wide Analysis	MG-Ctr	chr13:48043451-48043550		-13.5	0.000140561	Ctr	MG	1	0
Genome-wide Analysis	MG-Ctr	chr2:31531351-31531450		9.5	0.000151884	MG	Ctr	1	1
Genome-wide Analysis	MG-Ctr	chr1:191448951-191449050		24.5	0.000188686	MG	Ctr	1	1
Genome-wide Analysis	MG-Ctr	chr18:52506051-52506150		-14.25	0.000189116	Ctr	MG	1	0
Genome-wide Analysis	MG-Ctr	chr7:53675351-53675450		8.5	0.000223675	MG	Ctr	1	1
Genome-wide Analysis	MG-Ctr	chr3:151416951-151417050		-11.5	0.000234164	Ctr	MG	1	0
Genome-wide Analysis	MG-Ctr	chr11:118047851-118047950		14.25	0.000242085	MG	Ctr	1	1
Genome-wide Analysis	MG-Ctr	chr11:6609851-6609950		8.25	0.000254991	MG	Ctr	1	1
Genome-wide Analysis	MG-Ctr	chr1:156864051-156864150		7.5	0.000279418	MG	Ctr	1	1
Genome-wide Analysis	MG-Ctr	chr17:11507351-11507450		-11	0.000332343	Ctr	MG	1	0
Genome-wide Analysis	MG-Ctr	chr16:56819651-56819750		-10.5	0.000342708	Ctr	MG	1	0
Genome-wide Analysis	MG-Ctr	chr5:148353851-148353950		-14	0.000345888	Ctr	MG	1	0
Genome-wide Analysis	MG-Ctr	chr18:61059451-61059550		12	0.000376241	MG	Ctr	1	1
Genome-wide Analysis	MG-Ctr	chr10:80014951-80015050		13.25	0.000379346	MG	Ctr	1	1
Genome-wide Analysis	MG-Ctr	chr1:166380051-166380150		15.75	0.000391882	MG	Ctr	1	1
Genome-wide Analysis	MG-Ctr	chr2:171975151-171975250		20.25	0.000399994	MG	Ctr	1	1
Genome-wide Analysis	MG-Ctr	chr16:5119651-5119750		73.25	0.000429696	MG	Ctr	1	1
Genome-wide Analysis	MG-Ctr	chr10:90708351-90708450		-13	0.000466056	Ctr	MG	1	0
Genome-wide Analysis	MG-Ctr	chr19:14726951-14727050		-9.75	0.000467487	Ctr	MG	1	0
Genome-wide Analysis	MG-Ctr	chr12:69830551-69830650		-8.75	0.000515038	Ctr	MG	1	0
Genome-wide Analysis	MG-Ctr	chr10:121339651-121339750		16	0.000534971	MG	Ctr	1	1
Genome-wide Analysis	MG-Ctr	chr7:125875051-125875150		13.25	0.000540186	MG	Ctr	1	1
Genome-wide Analysis	MG-Ctr	chr18:38664851-38664950		21	0.000558385	MG	Ctr	1	1
Genome-wide Analysis	MG-Ctr	chr5:37433651-37433750		13.75	0.000585666	MG	Ctr	1	1
Genome-wide Analysis	MG-Ctr	chr17:28728651-28728750		13.5	0.000605996	MG	Ctr	1	1
Genome-wide Analysis	MG-Ctr	chr8:114599651-114599750		-13	0.000677553	Ctr	MG	1	0
Genome-wide Analysis	MG-Ctr	chr8:128325851-128325950		-9.75	0.000688936	Ctr	MG	1	0
Genome-wide Analysis	MG-Ctr	chr18:80373251-80373350		8.75	0.000692802	MG	Ctr	1	1
Genome-wide Analysis	MG-Ctr	chr12:109302651-109302750		17.25	0.000693847	MG	Ctr	1	1
Genome-wide Analysis	MG-Ctr	chr10:7468851-7468950		15	0.00071897	MG	Ctr	1	0
Genome-wide Analysis	MG-Ctr	chr15:55537851-55537950		11.75	0.000721722	MG	Ctr	1	1
Genome-wide Analysis	MG-Ctr	chr4:107801851-107801950		12.75	0.000736662	MG	Ctr	1	1
Genome-wide Analysis	MG-Ctr	chr10:122324751-122324850		12.5	0.000768395	MG	Ctr	1	1
Genome-wide Analysis	MG-Ctr	chr6:149321351-149321450		12	0.000863145	MG	Ctr	1	1
Genome-wide Analysis	MG-Ctr	chr15:78988451-78988550		11.5	0.00087651	MG	Ctr	1	0
Genome-wide Analysis	MG-Ctr	chr8:3793051-3793150		-9	0.000897257	Ctr	MG	1	1
Genome-wide Analysis	MG-Ctr	chr16:73001051-73001150		12	0.000980405	MG	Ctr	1	1
Genome-wide Analysis	MG-Ctr	chr4:119799151-119799250		25.75	0.00115566	MG	Ctr	1	1
Genome-wide Analysis	MG-Ctr	chr19:10788451-10788550		14.25	0.0012281	MG	Ctr	1	1
Genome-wide Analysis	MG-Ctr	chr15:36424051-36424150		14.75	0.00126135	MG	Ctr	1	1
Genome-wide Analysis	MG-Ctr	chr12:75111951-75112050		17	0.00126329	MG	Ctr	1	0
Genome-wide Analysis	MG-Ctr	chr15:27190751-27190850		-15	0.00136226	Ctr	MG	1	0
Genome-wide Analysis	MG-Ctr	chr9:66346151-66346250		8.75	0.00138665	MG	Ctr	1	0
Genome-wide Analysis	MG-Ctr	chr15:46001051-46001150		-10.75	0.00144781	Ctr	MG	1	0
Genome-wide Analysis	MG-Ctr	chr5:103471851-103471950		-10.75	0.00151693	Ctr	MG	1	0
Genome-wide Analysis	MG-Ctr	chr17:68467851-68467950		14.75	0.00153807	MG	Ctr	1	1
Genome-wide Analysis	MG-Ctr	chr9:114756951-114757050		-13.25	0.0015462	Ctr	MG	1	0
Genome-wide Analysis	MG-Ctr	chr11:6500851-6500950		15	0.00156373	MG	Ctr	1	1
Genome-wide Analysis	MG-Ctr	chr13:50521051-50521150		10	0.00167672	MG	Ctr	1	1
Genome-wide Analysis	MG-Ctr	chr11:117084951-117085050		15.5	0.00169104	MG	Ctr	1	1
Genome-wide Analysis	MG-Ctr	chr11:93630851-93630950		-12.25	0.00171547	Ctr	MG	1	0
Genome-wide Analysis	MG-Ctr	chr18:80840551-80840650		9.25	0.00189007	MG	Ctr	1	1
Genome-wide Analysis	MG-Ctr	chr18:34482451-34482550		8.75	0.00192148	MG	Ctr	1	1
Genome-wide Analysis	MG-Ctr	chr19:8330751-8330850		-13	0.00194795	Ctr	MG	1	0
Genome-wide Analysis	MG-Ctr	chr5:112777151-112777250		11.25	0.00195241	MG	Ctr	1	0
Genome-wide Analysis	MG-Ctr	chr16:65493151-65493250		-12	0.00196628	Ctr	MG	1	0
Genome-wide Analysis	MG-Ctr	chr8:116768051-116768150		-10	0.00201675	Ctr	MG	1	0
Genome-wide Analysis	MG-Ctr	chrX:150238851-150238950		-9	0.0020432	Ctr	MG	1	0
Genome-wide Analysis	MG-Ctr	chr4:137037551-137037650		14	0.00207479	MG	Ctr	1	1
Genome-wide Analysis	MG-Ctr	chr6:88698751-88698850		-8.5	0.00208533	Ctr	MG	1	1
Genome-wide Analysis	MG-Ctr	chr13:74131451-74131550		-13.25	0.00209773	Ctr	MG	1	0
Genome-wide Analysis	MG-Ctr	chr7:74861851-74861950		31	0.00211093	MG	Ctr	1	1
Genome-wide Analysis	MG-Ctr	chr3:60924551-60924650		-11.5	0.00224519	Ctr	MG	1	0
Genome-wide Analysis	MG-Ctr	chr11:67151551-67151650		11	0.0022879	MG	Ctr	1	0
Genome-wide Analysis	MG-Ctr	chr15:51450951-51451050		-13.5	0.00229336	Ctr	MG	1	0
Genome-wide Analysis	MG-Ctr	chr4:153466251-153466350		10	0.00229827	MG	Ctr	1	1
Genome-wide Analysis	MG-Ctr	chr2:103053651-103053750		-10.5	0.00233775	Ctr	MG	1	0
Genome-wide Analysis	MG-Ctr	chr1:121176251-121176350		19.5	0.00240034	MG	Ctr	1	1
Genome-wide Analysis	MG-Ctr	chr4:147614151-147614250		11.25	0.00249116	MG	Ctr	1	1
Genome-wide Analysis	MG-Ctr	chr5:107054851-107054950		11	0.00256072	MG	Ctr	1	1
Genome-wide Analysis	MG-Ctr	chr5:140487051-140487150		8.75	0.00258484	MG	Ctr	1	1
Genome-wide Analysis	MG-Ctr	chr14:24967951-24968050		7.5	0.00259264	MG	Ctr	1	1
Genome-wide Analysis	MG-Ctr	chr5:137345151-137345250		16.75	0.00262456	MG	Ctr	1	1
Genome-wide Analysis	MG-Ctr	chr5:122846651-122846750		27	0.00271683	MG	Ctr	1	0
Genome-wide Analysis	MG-Ctr	chr11:45954751-45954850		35.25	0.00277	MG	Ctr	1	1
Genome-wide Analysis	MG-Ctr	chr11:116310151-116310250		9.25	0.00277277	MG	Ctr	1	0
Genome-wide Analysis	MG-Ctr	chr8:72794251-72794350		-9	0.00278676	Ctr	MG	1	0
Genome-wide Analysis	MG-Ctr	chr15:8221951-8222050		7.25	0.00280543	MG	Ctr	1	1
Genome-wide Analysis	MG-Ctr	chr10:39358251-39358350		37	0.0028411	MG	Ctr	1	0
Genome-wide Analysis	MG-Ctr	chr12:55006651-55006750		-8.25	0.00286116	Ctr	MG	1	0
Genome-wide Analysis	MG-Ctr	chr10:115141551-115141650		9	0.00288329	MG	Ctr	1	0
Genome-wide Analysis	MG-Ctr	chr14:27125651-27125750		-9.75	0.0028924	Ctr	MG	1	0
Genome-wide Analysis	MG-Ctr	chr1:193169351-193169450		8.5	0.00294284	MG	Ctr	1	1
Genome-wide Analysis	MG-Ctr	chr9:56984551-56984650		11.5	0.00299624	MG	Ctr	1	1
Genome-wide Analysis	MG-Ctr	chr2:93038751-93038850		8	0.00303601	MG	Ctr	1	1
Genome-wide Analysis	MG-Ctr	chr1:87514251-87514350		-16.25	0.00304193	Ctr	MG	1	0
Genome-wide Analysis	MG-Ctr	chr9:114453951-114454050		-9.75	0.00304952	Ctr	MG	1	0
Genome-wide Analysis	MG-Ctr	chr1:139182951-139183050		11.25	0.00310212	MG	Ctr	1	0
Genome-wide Analysis	MG-Ctr	chr4:44363651-44363750		7.5	0.00314067	MG	Ctr	1	1
Genome-wide Analysis	MG-Ctr	chr7:47280251-47280350		-9.5	0.00314095	Ctr	MG	1	0
Genome-wide Analysis	MG-Ctr	chr1:184302851-184302950		-10	0.00315691	Ctr	MG	1	0
Genome-wide Analysis	MG-Ctr	chr7:108265351-108265450		10	0.00320883	MG	Ctr	1	0
Genome-wide Analysis	MG-Ctr	chr15:81936551-81936650		29.25	0.0032138	MG	Ctr	1	0
Genome-wide Analysis	MG-Ctr	chr15:83474451-83474550		27.25	0.00323405	MG	Ctr	1	1
Genome-wide Analysis	MG-Ctr	chr14:117650651-117650750		9	0.00327022	MG	Ctr	1	0
Genome-wide Analysis	MG-Ctr	chr5:145279551-145279650		19.5	0.00335966	MG	Ctr	1	1
Genome-wide Analysis	MG-Ctr	chr8:122236151-122236250		29	0.00353851	MG	Ctr	1	0
Genome-wide Analysis	MG-Ctr	chr14:99019951-99020050		17	0.00366511	MG	Ctr	1	1
Genome-wide Analysis	MG-Ctr	chr3:63796251-63796350		9.25	0.00371249	MG	Ctr	1	0
Genome-wide Analysis	MG-Ctr	chr14:23533851-23533950		9.75	0.00375849	MG	Ctr	1	0
Genome-wide Analysis	MG-Ctr	chr17:46662351-46662450		18.25	0.00384149	MG	Ctr	1	1
Genome-wide Analysis	MG-Ctr	chr6:145394951-145395050		7	0.00384738	MG	Ctr	1	1
Genome-wide Analysis	MG-Ctr	chr11:98968551-98968650		17	0.00385506	MG	Ctr	1	1
Genome-wide Analysis	MG-Ctr	chr7:114759751-114759850		-13	0.0039432	Ctr	MG	1	0
Genome-wide Analysis	MG-Ctr	chr18:35791451-35791550		20.5	0.00400863	MG	Ctr	1	1
Genome-wide Analysis	MG-Ctr	chr17:5709051-5709150		11.25	0.00406738	MG	Ctr	1	1
Genome-wide Analysis	MG-Ctr	chr11:98860851-98860950		9.75	0.0041277	MG	Ctr	1	1
Genome-wide Analysis	MG-Ctr	chr14:20975551-20975650		23.75	0.00413068	MG	Ctr	1	1
Genome-wide Analysis	MG-Ctr	chr5:104601451-104601550		-8.25	0.0041389	Ctr	MG	1	0
Genome-wide Analysis	MG-Ctr	chr12:32963251-32963350		63	0.00414427	MG	Ctr	1	1
Genome-wide Analysis	MG-Ctr	chr11:100128251-100128350		-13.75	0.00414481	Ctr	MG	1	0
Genome-wide Analysis	MG-Ctr	chr2:32546851-32546950		33.75	0.00414746	MG	Ctr	1	0
Genome-wide Analysis	MG-Ctr	chr2:29244651-29244750		20.25	0.00415655	MG	Ctr	1	1
Genome-wide Analysis	MG-Ctr	chr3:68427651-68427750		7	0.0042946	MG	Ctr	1	1
Genome-wide Analysis	MG-Ctr	chr7:148988851-148988950		14.25	0.0043135	MG	Ctr	1	1
Genome-wide Analysis	MG-Ctr	chr5:123400251-123400350		10	0.00432216	MG	Ctr	1	1
Genome-wide Analysis	MG-Ctr	chr8:120890551-120890650		-8.5	0.00439035	Ctr	MG	1	0
Genome-wide Analysis	MG-Ctr	chr7:39233751-39233850		-11.5	0.00453136	Ctr	MG	1	0
Genome-wide Analysis	MG-Ctr	chr8:119345851-119345950		-12	0.00454624	Ctr	MG	1	0
Genome-wide Analysis	MG-Ctr	chr8:117800751-117800850		-11.5	0.00454838	Ctr	MG	1	0
Genome-wide Analysis	MG-Ctr	chr2:132499851-132499950		-13.75	0.00468516	Ctr	MG	1	0
Genome-wide Analysis	MG-Ctr	chr5:137345051-137345150		30.75	0.00475749	MG	Ctr	1	1
Genome-wide Analysis	MG-Ctr	chr2:167002351-167002450		10.75	0.00476565	MG	Ctr	1	1
Genome-wide Analysis	MG-Ctr	chr7:29788451-29788550		16.5	0.00478697	MG	Ctr	1	1
Genome-wide Analysis	MG-Ctr	chr6:88916351-88916450		-9.25	0.00481577	Ctr	MG	1	0
Genome-wide Analysis	MG-Ctr	chr10:60053251-60053350		22	0.00481745	MG	Ctr	1	0
Genome-wide Analysis	MG-Ctr	chr14:35194151-35194250		-7.75	0.0048332	Ctr	MG	1	0
Genome-wide Analysis	MG-Ctr	chr8:89305451-89305550		44	0.0049855	MG	Ctr	1	1
Genome-wide Analysis	MG-Ctr	chr8:114240051-114240150		13.25	0.00502518	MG	Ctr	1	1
Genome-wide Analysis	MG-Ctr	chr9:76176051-76176150		10.75	0.00503923	MG	Ctr	1	0
Genome-wide Analysis	MG-Ctr	chr11:40555351-40555450		14	0.00506596	MG	Ctr	1	0
Genome-wide Analysis	MG-Ctr	chr12:113986951-113987050		16.5	0.00507417	MG	Ctr	1	1
Genome-wide Analysis	MG-Ctr	chr6:30097951-30098050		-12	0.00509565	Ctr	MG	1	0
Genome-wide Analysis	MG-Ctr	chr1:189179851-189179950		-10.5	0.00525683	Ctr	MG	1	0
Genome-wide Analysis	MG-Ctr	chr4:100474451-100474550		-13	0.00526713	Ctr	MG	1	0
Genome-wide Analysis	MG-Ctr	chr11:84431751-84431850		10.75	0.00530751	MG	Ctr	1	0
Genome-wide Analysis	MG-Ctr	chr10:31361551-31361650		-12.25	0.00535421	Ctr	MG	1	0
Genome-wide Analysis	MG-Ctr	chr13:44841851-44841950		-11.5	0.00539979	Ctr	MG	1	0
Genome-wide Analysis	MG-Ctr	chr8:17563351-17563450		-11.25	0.00540151	Ctr	MG	1	0
Genome-wide Analysis	MG-Ctr	chr2:167471051-167471150		16.75	0.00542544	MG	Ctr	1	1
Genome-wide Analysis	MG-Ctr	chr9:20996651-20996750		12.5	0.00544249	MG	Ctr	1	1
Genome-wide Analysis	MG-Ctr	chr4:44560351-44560450		15.75	0.00550032	MG	Ctr	1	1
Genome-wide Analysis	MG-Ctr	chr8:94371551-94371650		11	0.00558506	MG	Ctr	1	0
Genome-wide Analysis	MG-Ctr	chr5:60870351-60870450		-15	0.00558791	Ctr	MG	1	0
Genome-wide Analysis	MG-Ctr	chr12:105047051-105047150		12.75	0.00574361	MG	Ctr	1	0
Genome-wide Analysis	MG-Ctr	chr17:27395651-27395750		14	0.00587059	MG	Ctr	1	1
Genome-wide Analysis	MG-Ctr	chr3:122871651-122871750		-12.5	0.00595338	Ctr	MG	1	0
Genome-wide Analysis	MG-Ctr	chr4:93246351-93246450		12	0.00606204	MG	Ctr	1	1
Genome-wide Analysis	MG-Ctr	chr2:164816851-164816950		15.5	0.00614764	MG	Ctr	1	1
Genome-wide Analysis	MG-Ctr	chr5:112042951-112043050		25.25	0.00618465	MG	Ctr	1	1
Genome-wide Analysis	MG-Ctr	chr11:117680151-117680250		9.25	0.00619022	MG	Ctr	1	1
Genome-wide Analysis	MG-Ctr	chr14:73491751-73491850		38.25	0.0062045	MG	Ctr	1	0
Genome-wide Analysis	MG-Ctr	chr1:94720751-94720850		19.5	0.00623803	MG	Ctr	1	0
Genome-wide Analysis	MG-Ctr	chr2:77864451-77864550		-9	0.00632947	Ctr	MG	1	0
Genome-wide Analysis	MG-Ctr	chr13:52778451-52778550		11.5	0.00636928	MG	Ctr	1	1
Genome-wide Analysis	MG-Ctr	chr1:20857951-20858050		11.5	0.00640824	MG	Ctr	1	0
Genome-wide Analysis	MG-Ctr	chr8:90520651-90520750		42.25	0.00645593	MG	Ctr	1	1
Genome-wide Analysis	MG-Ctr	chr4:41421651-41421750		-9.75	0.00656405	Ctr	MG	1	0
Genome-wide Analysis	MG-Ctr	chr4:134629551-134629650		15	0.00656947	MG	Ctr	1	1
Genome-wide Analysis	MG-Ctr	chr8:59017851-59017950		-8.5	0.00658045	Ctr	MG	1	0
Genome-wide Analysis	MG-Ctr	chr18:80373151-80373250		8.5	0.00658892	MG	Ctr	1	1
Genome-wide Analysis	MG-Ctr	chr18:75147151-75147250		7.75	0.00659976	MG	Ctr	1	1
Genome-wide Analysis	MG-Ctr	chr2:128150951-128151050		12.25	0.00664023	MG	Ctr	1	0
Genome-wide Analysis	MG-Ctr	chr1:93602251-93602350		24	0.00667475	MG	Ctr	1	0
Genome-wide Analysis	MG-Ctr	chr7:53621351-53621450		33	0.00669205	MG	Ctr	1	1
Genome-wide Analysis	MG-Ctr	chr7:87020551-87020650		11	0.00674663	MG	Ctr	1	1
Genome-wide Analysis	MG-Ctr	chr17:10223951-10224050		27.75	0.00684431	MG	Ctr	1	1
Genome-wide Analysis	MG-Ctr	chr12:71747751-71747850		12.25	0.00687399	MG	Ctr	1	0
Genome-wide Analysis	MG-Ctr	chr1:95081351-95081450		25.25	0.00693628	MG	Ctr	1	0
Genome-wide Analysis	MG-Ctr	chr13:43197251-43197350		23	0.0070406	MG	Ctr	1	0
Genome-wide Analysis	MG-Ctr	chr15:57327451-57327550		-10.75	0.00705612	Ctr	MG	1	0
Genome-wide Analysis	MG-Ctr	chr13:49230951-49231050		27	0.00723007	MG	Ctr	1	1
Genome-wide Analysis	MG-Ctr	chr14:37308151-37308250		-10	0.00727534	Ctr	MG	1	0
Genome-wide Analysis	MG-Ctr	chr15:81047651-81047750		30	0.007283	MG	Ctr	1	1
Genome-wide Analysis	MG-Ctr	chr13:43615851-43615950		9.5	0.0073501	MG	Ctr	1	1
Genome-wide Analysis	MG-Ctr	chr15:86114851-86114950		21	0.00743347	MG	Ctr	1	1
Genome-wide Analysis	MG-Ctr	chr13:36296451-36296550		-14.5	0.00745754	Ctr	MG	1	0
Genome-wide Analysis	MG-Ctr	chr5:115361351-115361450		-9.25	0.00751557	Ctr	MG	1	0
Genome-wide Analysis	MG-Ctr	chr17:49286851-49286950		-10.5	0.00752065	Ctr	MG	1	0
Genome-wide Analysis	MG-Ctr	chrX:99435151-99435250		-9	0.00758976	Ctr	MG	1	0
Genome-wide Analysis	MG-Ctr	chr2:145790651-145790750		-12.75	0.00764252	Ctr	MG	1	0
Genome-wide Analysis	MG-Ctr	chr2:94342751-94342850		-13	0.00764643	Ctr	MG	1	0
Genome-wide Analysis	MG-Ctr	chr13:91245851-91245950		37.5	0.00768366	MG	Ctr	1	1
Genome-wide Analysis	MG-Ctr	chr10:41651851-41651950		20.25	0.00774383	MG	Ctr	1	1
Genome-wide Analysis	MG-Ctr	chr6:112927051-112927150		17	0.00776023	MG	Ctr	1	1
Genome-wide Analysis	MG-Ctr	chr11:121673951-121674050		24.75	0.0077727	MG	Ctr	1	1
Genome-wide Analysis	MG-Ctr	chr4:115528451-115528550		18.5	0.00780273	MG	Ctr	1	1
Genome-wide Analysis	MG-Ctr	chr11:78607951-78608050		28.5	0.00781063	MG	Ctr	1	1
Genome-wide Analysis	MG-Ctr	chr3:21387351-21387450		8.5	0.0078983	MG	Ctr	1	1
Genome-wide Analysis	MG-Ctr	chr6:119489351-119489450		-10.25	0.00803974	Ctr	MG	1	1
Genome-wide Analysis	MG-Ctr	chr4:130357651-130357750		40.5	0.00804973	MG	Ctr	1	0
Genome-wide Analysis	MG-Ctr	chr6:72535951-72536050		20	0.00819766	MG	Ctr	1	0
Genome-wide Analysis	MG-Ctr	chr3:9413351-9413450		9.5	0.00819823	MG	Ctr	1	1
Genome-wide Analysis	MG-Ctr	chr10:94737551-94737650		17.75	0.00820022	MG	Ctr	1	1
Genome-wide Analysis	MG-Ctr	chr13:44711151-44711250		8.5	0.00834443	MG	Ctr	1	0
Genome-wide Analysis	MG-Ctr	chr7:26667451-26667550		7.25	0.00841496	MG	Ctr	1	1
Genome-wide Analysis	MG-Ctr	chr5:150181951-150182050		16.5	0.00847092	MG	Ctr	1	1
Genome-wide Analysis	MG-Ctr	chr5:122775251-122775350		14.25	0.00849117	MG	Ctr	1	1
Genome-wide Analysis	MG-Ctr	chr7:35104051-35104150		-11.5	0.00857527	Ctr	MG	1	0
Genome-wide Analysis	MG-Ctr	chrX:98513751-98513850		55.5	0.00864926	MG	Ctr	1	1
Genome-wide Analysis	MG-Ctr	chr4:116812851-116812950		69.5	0.00877921	MG	Ctr	1	1
Genome-wide Analysis	MG-Ctr	chr5:73604451-73604550		15.75	0.00889842	MG	Ctr	1	1
Genome-wide Analysis	MG-Ctr	chr14:23058251-23058350		-8.25	0.00897701	Ctr	MG	1	0
Genome-wide Analysis	MG-Ctr	chr5:73955751-73955850		-11	0.00905986	Ctr	MG	1	0
Genome-wide Analysis	MG-Ctr	chr8:109585951-109586050		-22	0.00911894	Ctr	MG	1	0
Genome-wide Analysis	MG-Ctr	chr12:113719551-113719650		10.75	0.00911982	MG	Ctr	1	0
Genome-wide Analysis	MG-Ctr	chr13:107648851-107648950		31.5	0.00918655	MG	Ctr	1	0
Genome-wide Analysis	MG-Ctr	chr18:80861051-80861150		8	0.0092206	MG	Ctr	1	1
Genome-wide Analysis	MG-Ctr	chr10:6483951-6484050		-10.75	0.00931764	Ctr	MG	1	0
Genome-wide Analysis	MG-Ctr	chr3:131858751-131858850		-10	0.00934878	Ctr	MG	1	0
Genome-wide Analysis	MG-Ctr	chr12:108731851-108731950		7.75	0.00937986	MG	Ctr	1	1
Genome-wide Analysis	MG-Ctr	chr6:81768451-81768550		-14.75	0.00948274	Ctr	MG	1	0
Genome-wide Analysis	MG-Ctr	chr4:148935851-148935950		10	0.00948557	MG	Ctr	1	1
Genome-wide Analysis	MG-Ctr	chr11:68612551-68612650		7.25	0.00948558	MG	Ctr	1	1
Genome-wide Analysis	MG-Ctr	chr13:30843051-30843150		12.25	0.00951249	MG	Ctr	0	1
Genome-wide Analysis	MG-Ctr	chr6:88698651-88698750		-9	0.00952997	Ctr	MG	1	1
Genome-wide Analysis	MG-Ctr	chr8:32308751-32308850		-11.75	0.00960925	Ctr	MG	1	0
Genome-wide Analysis	MG-Ctr	chr19:25409951-25410050		25.75	0.00963845	MG	Ctr	1	0
Genome-wide Analysis	MG-Ctr	chr1:16206051-16206150		-9.25	0.00986983	Ctr	MG	1	0
Genome-wide Analysis	MG-Ctr	chr4:130894651-130894750		-9.25	0.00989252	Ctr	MG	1	0
Genome-wide Analysis	MG-Ctr	chr9:35290351-35290450		31	0.00994049	MG	Ctr	1	1
Genome-wide Analysis	MG-Ctr	chr15:75456251-75456350		7.5	0.0101657	MG	Ctr	1	1
Genome-wide Analysis	MG-Ctr	chr12:108762651-108762750		17.5	0.0101666	MG	Ctr	1	0
Genome-wide Analysis	MG-Ctr	chr14:45657551-45657650		-9	0.0102424	Ctr	MG	1	0
Genome-wide Analysis	MG-Ctr	chr14:55730651-55730750		36	0.0102592	MG	Ctr	1	1
Genome-wide Analysis	MG-Ctr	chr17:44296251-44296350		-9.75	0.010326	Ctr	MG	1	0
Genome-wide Analysis	MG-Ctr	chr10:122507051-122507150		10.5	0.0103322	MG	Ctr	1	0
Genome-wide Analysis	MG-Ctr	chr17:61344651-61344750		10	0.0103581	MG	Ctr	1	0
Genome-wide Analysis	MG-Ctr	chr4:148726651-148726750		18	0.0105082	MG	Ctr	1	1
Genome-wide Analysis	MG-Ctr	chr6:29399651-29399750		16.75	0.0105563	MG	Ctr	1	0
Genome-wide Analysis	MG-Ctr	chr11:98569751-98569850		15.75	0.0105827	MG	Ctr	1	1
Genome-wide Analysis	MG-Ctr	chr4:106339251-106339350		48.75	0.010583	MG	Ctr	1	0
Genome-wide Analysis	MG-Ctr	chr13:60150451-60150550		8	0.0105914	MG	Ctr	1	1
Genome-wide Analysis	MG-Ctr	chr4:117648851-117648950		-9	0.010617	Ctr	MG	1	0
Genome-wide Analysis	MG-Ctr	chr15:100495351-100495450		23.25	0.0106171	MG	Ctr	1	0
Genome-wide Analysis	MG-Ctr	chr9:122677351-122677450		-10.75	0.0106881	Ctr	MG	1	0
Genome-wide Analysis	MG-Ctr	chr12:12249151-12249250		9.5	0.0107354	MG	Ctr	1	0
Genome-wide Analysis	MG-Ctr	chr3:8806851-8806950		-11	0.0108395	Ctr	MG	1	0
Genome-wide Analysis	MG-Ctr	chr2:4231551-4231650		7.5	0.0108872	MG	Ctr	1	1
Genome-wide Analysis	MG-Ctr	chr10:42690251-42690350		7.5	0.0110036	MG	Ctr	1	1
Genome-wide Analysis	MG-Ctr	chr5:15009451-15009550		-12	0.0110899	Ctr	MG	1	0
Genome-wide Analysis	MG-Ctr	chr12:114148151-114148250		16.75	0.0111464	MG	Ctr	1	1
Genome-wide Analysis	MG-Ctr	chr9:120550751-120550850		10.25	0.0111584	MG	Ctr	1	0
Genome-wide Analysis	MG-Ctr	chr17:35354851-35354950		23.25	0.0111633	MG	Ctr	1	1
Genome-wide Analysis	MG-Ctr	chr6:72712651-72712750		16.5	0.0111659	MG	Ctr	1	1
Genome-wide Analysis	MG-Ctr	chr4:47189751-47189850		23.25	0.0111741	MG	Ctr	1	1
Genome-wide Analysis	MG-Ctr	chr3:73853351-73853450		-14.75	0.0111972	Ctr	MG	1	0
Genome-wide Analysis	MG-Ctr	chr15:97618451-97618550		11.5	0.0112626	MG	Ctr	1	0
Genome-wide Analysis	MG-Ctr	chr10:70719551-70719650		13.25	0.0112724	MG	Ctr	1	1
Genome-wide Analysis	MG-Ctr	chr5:151360951-151361050		35.75	0.0113363	MG	Ctr	1	0
Genome-wide Analysis	MG-Ctr	chr12:29502351-29502450		9	0.0113995	MG	Ctr	1	0
Genome-wide Analysis	MG-Ctr	chr11:91188951-91189050		25	0.0114474	MG	Ctr	1	0
Genome-wide Analysis	MG-Ctr	chr5:139267651-139267750		15.25	0.0114603	MG	Ctr	1	0
Genome-wide Analysis	MG-Ctr	chr12:101076551-101076650		22.25	0.0115017	MG	Ctr	1	1
Genome-wide Analysis	MG-Ctr	chr1:147310651-147310750		10.5	0.0115549	MG	Ctr	1	0
Genome-wide Analysis	MG-Ctr	chr5:18484551-18484650		-12.75	0.0115674	Ctr	MG	1	0
Genome-wide Analysis	MG-Ctr	chr11:96090251-96090350		12.5	0.0116623	MG	Ctr	1	1
Genome-wide Analysis	MG-Ctr	chrX:149021151-149021250		14	0.0116949	MG	Ctr	1	1
Genome-wide Analysis	MG-Ctr	chr6:94104251-94104350		24.25	0.0118883	MG	Ctr	1	1
Genome-wide Analysis	MG-Ctr	chr5:27220951-27221050		16.5	0.011896	MG	Ctr	1	0
Genome-wide Analysis	MG-Ctr	chr12:109302751-109302850		21.25	0.0119292	MG	Ctr	1	1
Genome-wide Analysis	MG-Ctr	chr11:74922251-74922350		21.75	0.0120513	MG	Ctr	1	0
Genome-wide Analysis	MG-Ctr	chr17:28515951-28516050		9	0.0121427	MG	Ctr	1	0
Genome-wide Analysis	MG-Ctr	chr3:135163251-135163350		28.75	0.0121584	MG	Ctr	1	0
Genome-wide Analysis	MG-Ctr	chr14:34814651-34814750		38.5	0.012184	MG	Ctr	1	1
Genome-wide Analysis	MG-Ctr	chr1:130858251-130858350		-12.25	0.0122391	Ctr	MG	1	0
Genome-wide Analysis	MG-Ctr	chr14:34161051-34161150		17	0.0122467	MG	Ctr	1	0
Genome-wide Analysis	MG-Ctr	chr3:45337151-45337250		32.5	0.0122474	MG	Ctr	1	0
Genome-wide Analysis	MG-Ctr	chr11:102500251-102500350		31.5	0.012324	MG	Ctr	1	1
Genome-wide Analysis	MG-Ctr	chr1:193798351-193798450		9	0.0123497	MG	Ctr	1	0
Genome-wide Analysis	MG-Ctr	chr16:73222151-73222250		18	0.0125429	MG	Ctr	1	1
Genome-wide Analysis	MG-Ctr	chr11:96531951-96532050		9.75	0.0125454	MG	Ctr	1	0
Genome-wide Analysis	MG-Ctr	chr13:51067251-51067350		13	0.0125518	MG	Ctr	1	1
Genome-wide Analysis	MG-Ctr	chr14:78466651-78466750		9.25	0.012602	MG	Ctr	0	1
Genome-wide Analysis	MG-Ctr	chr2:165259351-165259450		8.75	0.0126159	MG	Ctr	1	1
Genome-wide Analysis	MG-Ctr	chr10:43203451-43203550		-9.75	0.0126183	Ctr	MG	1	0
Genome-wide Analysis	MG-Ctr	chr19:53101251-53101350		-13.5	0.012783	Ctr	MG	1	0
Genome-wide Analysis	MG-Ctr	chr14:46545151-46545250		31.75	0.0127969	MG	Ctr	1	1
Genome-wide Analysis	MG-Ctr	chr16:95872351-95872450		13.5	0.01281	MG	Ctr	1	1
Genome-wide Analysis	MG-Ctr	chr19:15957351-15957450		8.25	0.0128906	MG	Ctr	1	0
Genome-wide Analysis	MG-Ctr	chr8:9974251-9974350		-8.25	0.012893	Ctr	MG	1	0
Genome-wide Analysis	MG-Ctr	chr4:117325051-117325150		17	0.0129428	MG	Ctr	1	0
Genome-wide Analysis	MG-Ctr	chr12:49429251-49429350		36.75	0.0130177	MG	Ctr	1	1
Genome-wide Analysis	MG-Ctr	chr2:45351651-45351750		-10.5	0.013056	Ctr	MG	1	0
Genome-wide Analysis	MG-Ctr	chr12:112669451-112669550		27.25	0.0130646	MG	Ctr	1	1
Genome-wide Analysis	MG-Ctr	chr14:122564051-122564150		14.5	0.0131135	MG	Ctr	1	1
Genome-wide Analysis	MG-Ctr	chr6:119174351-119174450		18.5	0.013122	MG	Ctr	1	0
Genome-wide Analysis	MG-Ctr	chr14:35385251-35385350		40.5	0.0131557	MG	Ctr	1	1
Genome-wide Analysis	MG-Ctr	chr11:55913951-55914050		-10	0.0131719	Ctr	MG	1	0
Genome-wide Analysis	MG-Ctr	chr19:41666651-41666750		8.75	0.013202	MG	Ctr	1	1
Genome-wide Analysis	MG-Ctr	chr4:107801751-107801850		9.25	0.0132131	MG	Ctr	1	1
Genome-wide Analysis	MG-Ctr	chr3:58461551-58461650		-13	0.0132199	Ctr	MG	1	0
Genome-wide Analysis	MG-Ctr	chr8:124295951-124296050		41.25	0.0132314	MG	Ctr	1	1
Genome-wide Analysis	MG-Ctr	chr9:42975151-42975250		12.5	0.0132335	MG	Ctr	1	1
Genome-wide Analysis	MG-Ctr	chr19:44529851-44529950		28	0.0132337	MG	Ctr	1	0
Genome-wide Analysis	MG-Ctr	chr4:151395451-151395550		13.25	0.0132392	MG	Ctr	1	0
Genome-wide Analysis	MG-Ctr	chr16:21665751-21665850		18.75	0.0132732	MG	Ctr	1	1
Genome-wide Analysis	MG-Ctr	chrX:11925851-11925950		15.5	0.0133745	MG	Ctr	1	0
Genome-wide Analysis	MG-Ctr	chr10:18090251-18090350		23.25	0.0134494	MG	Ctr	1	0
Genome-wide Analysis	MG-Ctr	chr18:64657751-64657850		-9.5	0.0134966	Ctr	MG	1	0
Genome-wide Analysis	MG-Ctr	chr5:113663051-113663150		27.25	0.0135061	MG	Ctr	1	1
Genome-wide Analysis	MG-Ctr	chr17:25789851-25789950		12.25	0.0135074	MG	Ctr	1	1
Genome-wide Analysis	MG-Ctr	chr7:37438551-37438650		21.5	0.0135268	MG	Ctr	1	1
Genome-wide Analysis	MG-Ctr	chr2:121534351-121534450		42	0.0135355	MG	Ctr	1	1
Genome-wide Analysis	MG-Ctr	chr12:81104151-81104250		42.25	0.0135497	MG	Ctr	1	0
Genome-wide Analysis	MG-Ctr	chr17:44850751-44850850		10	0.0135668	MG	Ctr	1	1
Genome-wide Analysis	MG-Ctr	chr8:72418251-72418350		7.25	0.0137576	MG	Ctr	1	1
Genome-wide Analysis	MG-Ctr	chr5:145228051-145228150		18	0.0137689	MG	Ctr	1	1
Genome-wide Analysis	MG-Ctr	chr14:34814751-34814850		10.25	0.013928	MG	Ctr	1	1
Genome-wide Analysis	MG-Ctr	chr11:115188251-115188350		-10.25	0.0139586	Ctr	MG	1	0
Genome-wide Analysis	MG-Ctr	chr14:13618851-13618950		-13	0.0142233	Ctr	MG	1	0
Genome-wide Analysis	MG-Ctr	chr17:31734651-31734750		13.25	0.0142415	MG	Ctr	1	1
Genome-wide Analysis	MG-Ctr	chr5:149494751-149494850		24.25	0.014412	MG	Ctr	1	1
Genome-wide Analysis	MG-Ctr	chr7:119025451-119025550		-9.75	0.0146675	Ctr	MG	1	0
Genome-wide Analysis	MG-Ctr	chr1:23822851-23822950		-8	0.0146933	Ctr	MG	1	0
Genome-wide Analysis	MG-Ctr	chr1:91561651-91561750		71	0.0148784	MG	Ctr	1	0
Genome-wide Analysis	MG-Ctr	chr2:144502951-144503050		17.25	0.0149242	MG	Ctr	1	0
Genome-wide Analysis	MG-Ctr	chr13:74706751-74706850		-8	0.0150449	Ctr	MG	1	0
Genome-wide Analysis	MG-Ctr	chr18:63242651-63242750		13.75	0.0150983	MG	Ctr	1	1
Genome-wide Analysis	MG-Ctr	chr4:151488851-151488950		6.75	0.0151217	MG	Ctr	1	1
Genome-wide Analysis	MG-Ctr	chr5:78032651-78032750		-14.75	0.0152221	Ctr	MG	1	0
Genome-wide Analysis	MG-Ctr	chr10:93362851-93362950		-11.5	0.0152853	Ctr	MG	1	0
Genome-wide Analysis	MG-Ctr	chr6:128453451-128453550		8.5	0.0153496	MG	Ctr	1	1
Genome-wide Analysis	MG-Ctr	chr4:57357251-57357350		11	0.0153953	MG	Ctr	1	1
Genome-wide Analysis	MG-Ctr	chr12:54894051-54894150		11.75	0.0155013	MG	Ctr	1	1
Genome-wide Analysis	MG-Ctr	chr10:94778651-94778750		32.5	0.0155196	MG	Ctr	1	0
Genome-wide Analysis	MG-Ctr	chr4:137743951-137744050		14.5	0.0156775	MG	Ctr	1	1
Genome-wide Analysis	MG-Ctr	chr12:104403851-104403950		10.25	0.0158541	MG	Ctr	1	1
Genome-wide Analysis	MG-Ctr	chr10:67476851-67476950		20.75	0.0159545	MG	Ctr	1	0
Genome-wide Analysis	MG-Ctr	chr16:9076751-9076850		6.75	0.0159772	MG	Ctr	1	1
Genome-wide Analysis	MG-Ctr	chr14:63529651-63529750		-13.75	0.0159966	Ctr	MG	1	0
Genome-wide Analysis	MG-Ctr	chr8:91250151-91250250		-11.75	0.0160681	Ctr	MG	1	0
Genome-wide Analysis	MG-Ctr	chr5:112160151-112160250		40.75	0.0161344	MG	Ctr	1	1
Genome-wide Analysis	MG-Ctr	chr3:116234451-116234550		-9.25	0.0162977	Ctr	MG	1	0
Genome-wide Analysis	MG-Ctr	chr11:108913951-108914050		32.25	0.0162996	MG	Ctr	1	0
Genome-wide Analysis	MG-Ctr	chr12:57323051-57323150		14	0.0166036	MG	Ctr	1	1
Genome-wide Analysis	MG-Ctr	chr7:96214251-96214350		-11	0.016623	Ctr	MG	1	0
Genome-wide Analysis	MG-Ctr	chr1:75492451-75492550		23.75	0.0168201	MG	Ctr	1	0
Genome-wide Analysis	MG-Ctr	chr16:93917751-93917850		20.75	0.0168573	MG	Ctr	1	0
Genome-wide Analysis	MG-Ctr	chr9:61750351-61750450		15.75	0.0169389	MG	Ctr	1	1
Genome-wide Analysis	MG-Ctr	chr1:154291051-154291150		16	0.0169558	MG	Ctr	1	1
Genome-wide Analysis	MG-Ctr	chr10:80015051-80015150		7.75	0.0171864	MG	Ctr	1	1
Genome-wide Analysis	MG-Ctr	chr11:111267451-111267550		-15.5	0.0172237	Ctr	MG	1	0
Genome-wide Analysis	MG-Ctr	chr9:21827451-21827550		14.25	0.0173407	MG	Ctr	1	0
Genome-wide Analysis	MG-Ctr	chr13:114515351-114515450		10.25	0.0173467	MG	Ctr	1	0
Genome-wide Analysis	MG-Ctr	chr10:120202551-120202650		39.25	0.0173554	MG	Ctr	1	0
Genome-wide Analysis	MG-Ctr	chr7:31848051-31848150		33.25	0.0175476	MG	Ctr	1	1
Genome-wide Analysis	MG-Ctr	chr5:138157651-138157750		-13.5	0.0176308	Ctr	MG	1	0
Genome-wide Analysis	MG-Ctr	chr8:123359851-123359950		8.25	0.0176683	MG	Ctr	1	1
Genome-wide Analysis	MG-Ctr	chr2:5823651-5823750		40.25	0.0178509	MG	Ctr	1	1
Genome-wide Analysis	MG-Ctr	chr11:88236851-88236950		86	0.0178812	MG	Ctr	1	0
Genome-wide Analysis	MG-Ctr	chr14:13128251-13128350		9.25	0.0179159	MG	Ctr	1	0
Genome-wide Analysis	MG-Ctr	chr11:102655251-102655350		10.75	0.0181031	MG	Ctr	1	1
Genome-wide Analysis	MG-Ctr	chr4:107429051-107429150		8.75	0.0181884	MG	Ctr	1	1
Genome-wide Analysis	MG-Ctr	chr10:85423851-85423950		-8.5	0.0183034	Ctr	MG	1	1
Genome-wide Analysis	MG-Ctr	chr8:27458051-27458150		13	0.0183837	MG	Ctr	1	1
Genome-wide Analysis	MG-Ctr	chr11:44689051-44689150		-8.75	0.0184777	Ctr	MG	1	0
Genome-wide Analysis	MG-Ctr	chr19:54911251-54911350		-7	0.0184784	Ctr	MG	1	1
Genome-wide Analysis	MG-Ctr	chrX:70817151-70817250		10.5	0.0185893	MG	Ctr	1	1
Genome-wide Analysis	MG-Ctr	chr18:77531351-77531450		10	0.0186628	MG	Ctr	1	1
Genome-wide Analysis	MG-Ctr	chr11:97934451-97934550		18.25	0.0187103	MG	Ctr	1	1
Genome-wide Analysis	MG-Ctr	chr4:10546051-10546150		-8.75	0.0189019	Ctr	MG	1	0
Genome-wide Analysis	MG-Ctr	chr6:140030451-140030550		7.75	0.0189457	MG	Ctr	1	1
Genome-wide Analysis	MG-Ctr	chr9:43692751-43692850		-8.75	0.0189544	Ctr	MG	1	0
Genome-wide Analysis	MG-Ctr	chr2:165259251-165259350		7.5	0.0190558	MG	Ctr	1	1
Genome-wide Analysis	MG-Ctr	chr18:70738651-70738750		9.75	0.0191116	MG	Ctr	1	1
Genome-wide Analysis	MG-Ctr	chr18:75496551-75496650		28.75	0.0191918	MG	Ctr	1	1
Genome-wide Analysis	MG-Ctr	chr7:35973151-35973250		18	0.0193499	MG	Ctr	1	1
Genome-wide Analysis	MG-Ctr	chr6:105028551-105028650		-10.25	0.0193819	Ctr	MG	1	0
Genome-wide Analysis	MG-Ctr	chr14:31680051-31680150		9.5	0.0194455	MG	Ctr	1	1
Genome-wide Analysis	MG-Ctr	chr11:119003551-119003650		11.75	0.0194619	MG	Ctr	1	1
Genome-wide Analysis	MG-Ctr	chr10:76961251-76961350		19	0.0195107	MG	Ctr	1	0
Genome-wide Analysis	MG-Ctr	chr11:104522051-104522150		8.5	0.0195358	MG	Ctr	1	1
Genome-wide Analysis	MG-Ctr	chr19:33187351-33187450		32	0.0195951	MG	Ctr	1	1
Genome-wide Analysis	MG-Ctr	chr11:72040551-72040650		13.75	0.0196503	MG	Ctr	1	0
Genome-wide Analysis	MG-Ctr	chr11:67331151-67331250		26.25	0.0198856	MG	Ctr	1	1
Genome-wide Analysis	MG-Ctr	chr3:157741551-157741650		-12.75	0.0199151	Ctr	MG	1	0
Genome-wide Analysis	MG-Ctr	chr1:182617451-182617550		29.75	0.0199232	MG	Ctr	1	0
Genome-wide Analysis	MG-Ctr	chr7:139475651-139475750		-12.25	0.0200098	Ctr	MG	1	0
Genome-wide Analysis	MG-Ctr	chr10:66281651-66281750		11.5	0.020024	MG	Ctr	1	1
Genome-wide Analysis	MG-Ctr	chr5:43695351-43695450		-15.75	0.0201157	Ctr	MG	1	0
Genome-wide Analysis	MG-Ctr	chr18:20712651-20712750		-9.5	0.0203107	Ctr	MG	1	0
Genome-wide Analysis	MG-Ctr	chr6:120948451-120948550		27.25	0.0203638	MG	Ctr	1	0
Genome-wide Analysis	MG-Ctr	chr12:85471851-85471950		-8.25	0.0204508	Ctr	MG	1	0
Genome-wide Analysis	MG-Ctr	chr7:119719051-119719150		-9.5	0.0205156	Ctr	MG	1	0
Genome-wide Analysis	MG-Ctr	chr1:39585551-39585650		14.5	0.0205663	MG	Ctr	1	0
Genome-wide Analysis	MG-Ctr	chr5:3549551-3549650		-9.25	0.0206036	Ctr	MG	1	0
Genome-wide Analysis	MG-Ctr	chr9:119396651-119396750		12.25	0.0206373	MG	Ctr	1	1
Genome-wide Analysis	MG-Ctr	chr13:99410251-99410350		14.75	0.0206674	MG	Ctr	1	1
Genome-wide Analysis	MG-Ctr	chr5:119714951-119715050		-8	0.0207449	Ctr	MG	1	0
Genome-wide Analysis	MG-Ctr	chr11:98968651-98968750		53.25	0.0207702	MG	Ctr	1	1
Genome-wide Analysis	MG-Ctr	chr10:127041751-127041850		12.5	0.0207899	MG	Ctr	1	1
Genome-wide Analysis	MG-Ctr	chr3:107629551-107629650		25.5	0.0208638	MG	Ctr	1	0
Genome-wide Analysis	MG-Ctr	chr12:108658351-108658450		9.5	0.0209095	MG	Ctr	1	0
Genome-wide Analysis	MG-Ctr	chr8:87622051-87622150		-14.5	0.0209822	Ctr	MG	1	0
Genome-wide Analysis	MG-Ctr	chr17:44850651-44850750		16.25	0.021025	MG	Ctr	1	1
Genome-wide Analysis	MG-Ctr	chr6:86601751-86601850		10.75	0.0210942	MG	Ctr	1	1
Genome-wide Analysis	MG-Ctr	chr6:85304951-85305050		-8.5	0.0211078	Ctr	MG	1	0
Genome-wide Analysis	MG-Ctr	chr12:112635151-112635250		14	0.0211529	MG	Ctr	1	0
Genome-wide Analysis	MG-Ctr	chr9:48067951-48068050		18.75	0.0211766	MG	Ctr	1	1
Genome-wide Analysis	MG-Ctr	chr10:43678351-43678450		12.75	0.0212454	MG	Ctr	1	0
Genome-wide Analysis	MG-Ctr	chr8:81075951-81076050		-11.25	0.0213218	Ctr	MG	1	0
Genome-wide Analysis	MG-Ctr	chr18:35013851-35013950		11.5	0.021422	MG	Ctr	1	0
Genome-wide Analysis	MG-Ctr	chr12:66315951-66316050		-10.25	0.0214614	Ctr	MG	1	0
Genome-wide Analysis	MG-Ctr	chr10:33468051-33468150		11.25	0.0215043	MG	Ctr	1	1
Genome-wide Analysis	MG-Ctr	chr6:31771451-31771550		-9.75	0.0217421	Ctr	MG	1	0
Genome-wide Analysis	MG-Ctr	chr17:31737951-31738050		8.5	0.0218111	MG	Ctr	1	0
Genome-wide Analysis	MG-Ctr	chr9:77824451-77824550		23	0.021839	MG	Ctr	1	1
Genome-wide Analysis	MG-Ctr	chr11:70087451-70087550		13	0.0218684	MG	Ctr	1	0
Genome-wide Analysis	MG-Ctr	chr15:41197351-41197450		24	0.021883	MG	Ctr	1	1
Genome-wide Analysis	MG-Ctr	chr15:75394251-75394350		15.75	0.0220558	MG	Ctr	1	1
Genome-wide Analysis	MG-Ctr	chr9:103438351-103438450		-12	0.0221434	Ctr	MG	1	0
Genome-wide Analysis	MG-Ctr	chr11:90087151-90087250		11.5	0.0224163	MG	Ctr	1	1
Genome-wide Analysis	MG-Ctr	chr3:18666051-18666150		24.25	0.0226338	MG	Ctr	1	1
Genome-wide Analysis	MG-Ctr	chr12:108731951-108732050		9.75	0.0227148	MG	Ctr	1	1
Genome-wide Analysis	MG-Ctr	chr8:3792951-3793050		-7.5	0.0228027	Ctr	MG	1	1
Genome-wide Analysis	MG-Ctr	chr11:80823051-80823150		11	0.0229226	MG	Ctr	1	1
Genome-wide Analysis	MG-Ctr	chr4:124112951-124113050		17.75	0.0229502	MG	Ctr	1	1
Genome-wide Analysis	MG-Ctr	chr2:50935451-50935550		28.25	0.0229617	MG	Ctr	1	0
Genome-wide Analysis	MG-Ctr	chr12:88302651-88302750		14.25	0.0229628	MG	Ctr	1	1
Genome-wide Analysis	MG-Ctr	chr7:31996051-31996150		-8	0.0230341	Ctr	MG	1	0
Genome-wide Analysis	MG-Ctr	chr17:30589151-30589250		19.5	0.0230675	MG	Ctr	1	1
Genome-wide Analysis	MG-Ctr	chr14:26596351-26596450		11	0.0233977	MG	Ctr	1	1
Genome-wide Analysis	MG-Ctr	chr5:114466051-114466150		-7.75	0.0234637	Ctr	MG	1	1
Genome-wide Analysis	MG-Ctr	chr9:62436451-62436550		-12.75	0.0235898	Ctr	MG	1	0
Genome-wide Analysis	MG-Ctr	chr5:66705951-66706050		38	0.0238411	MG	Ctr	1	1
Genome-wide Analysis	MG-Ctr	chr2:128907051-128907150		17.5	0.0238417	MG	Ctr	1	1
Genome-wide Analysis	MG-Ctr	chr12:45726751-45726850		-10.5	0.0238675	Ctr	MG	1	0
Genome-wide Analysis	MG-Ctr	chr6:137578651-137578750		11.75	0.0239542	MG	Ctr	1	0
Genome-wide Analysis	MG-Ctr	chr17:28778951-28779050		28	0.0240796	MG	Ctr	1	0
Genome-wide Analysis	MG-Ctr	chr1:135439151-135439250		-8.75	0.0240905	Ctr	MG	1	0
Genome-wide Analysis	MG-Ctr	chr14:122897851-122897950		-12.25	0.0241206	Ctr	MG	1	0
Genome-wide Analysis	MG-Ctr	chr4:41527351-41527450		-7.75	0.0242415	Ctr	MG	1	0
Genome-wide Analysis	MG-Ctr	chrX:7459351-7459450		18.25	0.0243013	MG	Ctr	1	1
Genome-wide Analysis	MG-Ctr	chr13:38145351-38145450		18.75	0.0243819	MG	Ctr	1	1
Genome-wide Analysis	MG-Ctr	chr4:138306651-138306750		6.75	0.0245112	MG	Ctr	1	1
Genome-wide Analysis	MG-Ctr	chr7:138770051-138770150		-10.25	0.0245778	Ctr	MG	1	0
Genome-wide Analysis	MG-Ctr	chr11:67924351-67924450		26.25	0.0245948	MG	Ctr	1	0
Genome-wide Analysis	MG-Ctr	chr2:167238851-167238950		10	0.0246087	MG	Ctr	1	0
Genome-wide Analysis	MG-Ctr	chr8:94607151-94607250		8	0.0247375	MG	Ctr	0	1
Genome-wide Analysis	MG-Ctr	chr11:52401851-52401950		17	0.0249404	MG	Ctr	1	0
Genome-wide Analysis	MG-Ctr	chr10:76865151-76865250		32.25	0.0250214	MG	Ctr	1	1
Genome-wide Analysis	MG-Ctr	chr15:100672651-100672750		13.75	0.0250492	MG	Ctr	1	1
Genome-wide Analysis	MG-Ctr	chr7:129463151-129463250		9.5	0.0251288	MG	Ctr	1	0
Genome-wide Analysis	MG-Ctr	chr13:15508351-15508450		-8	0.0253169	Ctr	MG	1	0
Genome-wide Analysis	MG-Ctr	chr11:117796351-117796450		14.5	0.0253566	MG	Ctr	1	0
Genome-wide Analysis	MG-Ctr	chr7:17131151-17131250		-7.5	0.0253809	Ctr	MG	1	0
Genome-wide Analysis	MG-Ctr	chr7:67180151-67180250		-11.25	0.0255433	Ctr	MG	1	0
Genome-wide Analysis	MG-Ctr	chr19:28002251-28002350		23.5	0.0257812	MG	Ctr	1	0
Genome-wide Analysis	MG-Ctr	chr16:11885251-11885350		-8.75	0.0259244	Ctr	MG	1	0
Genome-wide Analysis	MG-Ctr	chr12:112194251-112194350		14	0.0259522	MG	Ctr	1	1
Genome-wide Analysis	MG-Ctr	chr2:165690451-165690550		42.75	0.0260056	MG	Ctr	1	0
Genome-wide Analysis	MG-Ctr	chr16:21642551-21642650		12.75	0.0262118	MG	Ctr	1	1
Genome-wide Analysis	MG-Ctr	chr9:117510051-117510150		13.75	0.0262225	MG	Ctr	1	1
Genome-wide Analysis	MG-Ctr	chr11:107453951-107454050		9.25	0.0264013	MG	Ctr	1	0
Genome-wide Analysis	MG-Ctr	chr12:85876551-85876650		13.75	0.0264622	MG	Ctr	1	1
Genome-wide Analysis	MG-Ctr	chr2:94120951-94121050		24	0.0265254	MG	Ctr	1	1
Genome-wide Analysis	MG-Ctr	chr5:24662851-24662950		-13.75	0.0265636	Ctr	MG	1	0
Genome-wide Analysis	MG-Ctr	chr17:88968751-88968850		18	0.0266233	MG	Ctr	1	0
Genome-wide Analysis	MG-Ctr	chr14:105885751-105885850		10.25	0.0267289	MG	Ctr	1	0
Genome-wide Analysis	MG-Ctr	chr4:10662351-10662450		-19	0.0267978	Ctr	MG	1	0
Genome-wide Analysis	MG-Ctr	chr11:67744251-67744350		13.75	0.0268223	MG	Ctr	1	1
Genome-wide Analysis	MG-Ctr	chr5:123490951-123491050		30.75	0.0268576	MG	Ctr	1	0
Genome-wide Analysis	MG-Ctr	chr11:87888051-87888150		-12.75	0.0269927	Ctr	MG	1	0
Genome-wide Analysis	MG-Ctr	chr9:115096151-115096250		36.75	0.0271081	MG	Ctr	1	1
Genome-wide Analysis	MG-Ctr	chr10:83702051-83702150		9	0.027123	MG	Ctr	1	1
Genome-wide Analysis	MG-Ctr	chr16:18780351-18780450		22.5	0.0271565	MG	Ctr	1	0
Genome-wide Analysis	MG-Ctr	chr10:40300751-40300850		31	0.0272341	MG	Ctr	1	1
Genome-wide Analysis	MG-Ctr	chr8:109529351-109529450		6.75	0.0272505	MG	Ctr	1	1
Genome-wide Analysis	MG-Ctr	chr11:119946051-119946150		10.5	0.0272585	MG	Ctr	1	1
Genome-wide Analysis	MG-Ctr	chr1:182372551-182372650		16.5	0.0273645	MG	Ctr	1	1
Genome-wide Analysis	MG-Ctr	chr13:58731151-58731250		12.75	0.0275759	MG	Ctr	1	0
Genome-wide Analysis	MG-Ctr	chr4:152575651-152575750		-7.75	0.0276023	Ctr	MG	1	1
Genome-wide Analysis	MG-Ctr	chr15:79879551-79879650		7.25	0.0277298	MG	Ctr	1	1
Genome-wide Analysis	MG-Ctr	chr16:90607951-90608050		-9	0.0278329	Ctr	MG	1	0
Genome-wide Analysis	MG-Ctr	chr2:163133451-163133550		30.75	0.0278684	MG	Ctr	1	1
Genome-wide Analysis	MG-Ctr	chr2:158046451-158046550		10.25	0.0278878	MG	Ctr	1	1
Genome-wide Analysis	MG-Ctr	chrX:62364151-62364250		27	0.02789	MG	Ctr	1	0
Genome-wide Analysis	MG-Ctr	chr16:5119751-5119850		35	0.0279668	MG	Ctr	1	1
Genome-wide Analysis	MG-Ctr	chr4:41559351-41559450		6.25	0.0279966	MG	Ctr	1	1
Genome-wide Analysis	MG-Ctr	chr8:119409951-119410050		11.25	0.0280521	MG	Ctr	1	0
Genome-wide Analysis	MG-Ctr	chr12:103946851-103946950		-10.25	0.0281385	Ctr	MG	1	0
Genome-wide Analysis	MG-Ctr	chr11:78608051-78608150		8.75	0.0282609	MG	Ctr	1	1
Genome-wide Analysis	MG-Ctr	chrX:114216051-114216150		-9	0.0283092	Ctr	MG	1	1
Genome-wide Analysis	MG-Ctr	chr11:45328551-45328650		-9.75	0.0283242	Ctr	MG	1	0
Genome-wide Analysis	MG-Ctr	chr10:59481451-59481550		9.75	0.0283267	MG	Ctr	1	1
Genome-wide Analysis	MG-Ctr	chr5:115023251-115023350		-11	0.0284073	Ctr	MG	1	0
Genome-wide Analysis	MG-Ctr	chr11:5879451-5879550		-9.75	0.0284632	Ctr	MG	1	0
Genome-wide Analysis	MG-Ctr	chr13:42251551-42251650		15.25	0.0284914	MG	Ctr	1	1
Genome-wide Analysis	MG-Ctr	chr8:113236851-113236950		-10.5	0.0285404	Ctr	MG	1	0
Genome-wide Analysis	MG-Ctr	chr1:168329151-168329250		23.75	0.0285556	MG	Ctr	1	0
Genome-wide Analysis	MG-Ctr	chr7:6404751-6404850		-9	0.0286631	Ctr	MG	1	0
Genome-wide Analysis	MG-Ctr	chr18:38210351-38210450		26.25	0.0286853	MG	Ctr	1	1
Genome-wide Analysis	MG-Ctr	chrX:120780351-120780450		-8.25	0.0287165	Ctr	MG	1	1
Genome-wide Analysis	MG-Ctr	chr1:90152351-90152450		13.75	0.028821	MG	Ctr	1	1
Genome-wide Analysis	MG-Ctr	chr10:124410551-124410650		-9	0.0289172	Ctr	MG	1	0
Genome-wide Analysis	MG-Ctr	chrX:120780551-120780650		-5.75	0.0289793	Ctr	MG	1	1
Genome-wide Analysis	MG-Ctr	chr8:84108051-84108150		-10.5	0.0290394	Ctr	MG	1	1
Genome-wide Analysis	MG-Ctr	chr5:3947351-3947450		33.25	0.0290722	MG	Ctr	1	0
Genome-wide Analysis	MG-Ctr	chr7:132581151-132581250		23.75	0.0292059	MG	Ctr	1	0
Genome-wide Analysis	MG-Ctr	chr4:20018651-20018750		11	0.0292304	MG	Ctr	1	1
Genome-wide Analysis	MG-Ctr	chr2:28828751-28828850		8.5	0.0293384	MG	Ctr	1	1
Genome-wide Analysis	MG-Ctr	chr5:35574251-35574350		10.5	0.0294322	MG	Ctr	1	1
Genome-wide Analysis	MG-Ctr	chr14:46387251-46387350		27	0.0294565	MG	Ctr	1	1
Genome-wide Analysis	MG-Ctr	chr5:31004051-31004150		-11.75	0.0295996	Ctr	MG	1	0
Genome-wide Analysis	MG-Ctr	chrX:92430851-92430950		18	0.0296174	MG	Ctr	1	0
Genome-wide Analysis	MG-Ctr	chr16:18046051-18046150		28.5	0.0296528	MG	Ctr	1	0
Genome-wide Analysis	MG-Ctr	chr2:91572051-91572150		9.25	0.0296868	MG	Ctr	1	1
Genome-wide Analysis	MG-Ctr	chr4:111116051-111116150		41.25	0.0298532	MG	Ctr	1	1
Genome-wide Analysis	MG-Ctr	chr9:70682551-70682650		-10	0.0298901	Ctr	MG	1	0
Genome-wide Analysis	MG-Ctr	chr6:91155451-91155550		10.5	0.0299006	MG	Ctr	1	0
Genome-wide Analysis	MG-Ctr	chr2:160781651-160781750		35.5	0.0299286	MG	Ctr	1	0
Genome-wide Analysis	MG-Ctr	chr19:15776051-15776150		-10.75	0.0300386	Ctr	MG	1	0
Genome-wide Analysis	MG-Ctr	chr7:132791151-132791250		25.75	0.0300691	MG	Ctr	1	1
Genome-wide Analysis	MG-Ctr	chr10:126740051-126740150		29	0.0301175	MG	Ctr	1	1
Genome-wide Analysis	MG-Ctr	chr10:57963651-57963750		25.5	0.0302908	MG	Ctr	1	0
Genome-wide Analysis	MG-Ctr	chr4:42901951-42902050		28.75	0.0303116	MG	Ctr	1	0
Genome-wide Analysis	MG-Ctr	chr7:141206751-141206850		18.75	0.030333	MG	Ctr	1	0
Genome-wide Analysis	MG-Ctr	chr8:27922551-27922650		19	0.0303415	MG	Ctr	1	0
Genome-wide Analysis	MG-Ctr	chr3:152983651-152983750		-5.5	0.0303449	Ctr	MG	1	1
Genome-wide Analysis	MG-Ctr	chr9:111601851-111601950		-10.25	0.0303777	Ctr	MG	1	0
Genome-wide Analysis	MG-Ctr	chr7:36943551-36943650		22	0.0303955	MG	Ctr	1	1
Genome-wide Analysis	MG-Ctr	chr7:125092251-125092350		11.5	0.0304121	MG	Ctr	1	0
Genome-wide Analysis	MG-Ctr	chr9:43022051-43022150		-13.25	0.0304457	Ctr	MG	1	0
Genome-wide Analysis	MG-Ctr	chr2:170291851-170291950		31.75	0.0304522	MG	Ctr	1	1
Genome-wide Analysis	MG-Ctr	chr7:128943251-128943350		-5.75	0.0304643	Ctr	MG	1	1
Genome-wide Analysis	MG-Ctr	chr5:69526451-69526550		-11.25	0.0305307	Ctr	MG	1	0
Genome-wide Analysis	MG-Ctr	chr14:100615951-100616050		-5.75	0.0305977	Ctr	MG	1	1
Genome-wide Analysis	MG-Ctr	chr11:75272151-75272250		-9	0.0306082	Ctr	MG	1	0
Genome-wide Analysis	MG-Ctr	chr12:108097051-108097150		-9.25	0.0306981	Ctr	MG	1	0
Genome-wide Analysis	MG-Ctr	chr5:140483851-140483950		10.5	0.0307234	MG	Ctr	0	1
Genome-wide Analysis	MG-Ctr	chr7:134634851-134634950		13	0.0307892	MG	Ctr	1	0
Genome-wide Analysis	MG-Ctr	chr2:170161851-170161950		24.75	0.0308258	MG	Ctr	1	1
Genome-wide Analysis	MG-Ctr	chr8:110923551-110923650		-9.75	0.0308657	Ctr	MG	1	1
Genome-wide Analysis	MG-Ctr	chr1:154412351-154412450		-10.75	0.0308776	Ctr	MG	1	0
Genome-wide Analysis	MG-Ctr	chr1:94774851-94774950		16.5	0.0308959	MG	Ctr	1	1
Genome-wide Analysis	MG-Ctr	chr14:46545251-46545350		18.75	0.0309285	MG	Ctr	1	1
Genome-wide Analysis	MG-Ctr	chr19:5046451-5046550		10.5	0.0310499	MG	Ctr	1	1
Genome-wide Analysis	MG-Ctr	chr13:73404351-73404450		8.25	0.0311772	MG	Ctr	1	1
Genome-wide Analysis	MG-Ctr	chr4:137744051-137744150		7.75	0.0312254	MG	Ctr	1	1
Genome-wide Analysis	MG-Ctr	chr2:172464951-172465050		12.5	0.0313108	MG	Ctr	1	0
Genome-wide Analysis	MG-Ctr	chr11:77464751-77464850		11	0.0315211	MG	Ctr	1	1
Genome-wide Analysis	MG-Ctr	chr8:23417451-23417550		10	0.0315837	MG	Ctr	1	1
Genome-wide Analysis	MG-Ctr	chr4:133542351-133542450		8.75	0.0316694	MG	Ctr	1	1
Genome-wide Analysis	MG-Ctr	chr12:74864851-74864950		10	0.0316872	MG	Ctr	1	0
Genome-wide Analysis	MG-Ctr	chr5:39180951-39181050		-10	0.0316968	Ctr	MG	1	0
Genome-wide Analysis	MG-Ctr	chr18:83350751-83350850		18.25	0.0317325	MG	Ctr	1	1
Genome-wide Analysis	MG-Ctr	chr6:140647651-140647750		28.75	0.0317628	MG	Ctr	1	0
Genome-wide Analysis	MG-Ctr	chr4:102898651-102898750		-9.75	0.031765	Ctr	MG	1	0
Genome-wide Analysis	MG-Ctr	chr1:115725451-115725550		-9.5	0.0318401	Ctr	MG	1	0
Genome-wide Analysis	MG-Ctr	chr4:104279751-104279850		12	0.0318927	MG	Ctr	1	1
Genome-wide Analysis	MG-Ctr	chr12:103433951-103434050		11.75	0.0318961	MG	Ctr	1	1
Genome-wide Analysis	MG-Ctr	chr18:59783451-59783550		14	0.0319475	MG	Ctr	1	0
Genome-wide Analysis	MG-Ctr	chr19:41666751-41666850		32	0.0319786	MG	Ctr	1	1
Genome-wide Analysis	MG-Ctr	chr10:127008051-127008150		10	0.0320424	MG	Ctr	1	0
Genome-wide Analysis	MG-Ctr	chr2:77639251-77639350		14.75	0.0321709	MG	Ctr	1	1
Genome-wide Analysis	MG-Ctr	chr1:195593351-195593450		-11.25	0.0323978	Ctr	MG	1	0
Genome-wide Analysis	MG-Ctr	chr6:5687151-5687250		-8	0.0325977	Ctr	MG	1	0
Genome-wide Analysis	MG-Ctr	chr18:86619151-86619250		-9.5	0.0326214	Ctr	MG	1	0
Genome-wide Analysis	MG-Ctr	chr15:59977051-59977150		-7.25	0.0326436	Ctr	MG	1	1
Genome-wide Analysis	MG-Ctr	chr17:46596951-46597050		7	0.032663	MG	Ctr	1	1
Genome-wide Analysis	MG-Ctr	chr13:18955851-18955950		19.75	0.032724	MG	Ctr	1	1
Genome-wide Analysis	MG-Ctr	chr7:99771151-99771250		-10.25	0.0327311	Ctr	MG	1	0
Genome-wide Analysis	MG-Ctr	chr6:137136451-137136550		-11.75	0.0327617	Ctr	MG	1	0
Genome-wide Analysis	MG-Ctr	chr12:111346251-111346350		-10.75	0.0328075	Ctr	MG	1	0
Genome-wide Analysis	MG-Ctr	chr13:115466151-115466250		14.75	0.0328597	MG	Ctr	1	1
Genome-wide Analysis	MG-Ctr	chr12:103628051-103628150		-9.25	0.032908	Ctr	MG	1	0
Genome-wide Analysis	MG-Ctr	chr4:134380551-134380650		23	0.0330135	MG	Ctr	1	1
Genome-wide Analysis	MG-Ctr	chr4:116450451-116450550		9.25	0.0331837	MG	Ctr	1	0
Genome-wide Analysis	MG-Ctr	chr12:58786051-58786150		14.25	0.0332079	MG	Ctr	0	1
Genome-wide Analysis	MG-Ctr	chr11:85751151-85751250		7.5	0.0333673	MG	Ctr	1	0
Genome-wide Analysis	MG-Ctr	chr4:147613851-147613950		18.75	0.0333927	MG	Ctr	1	1
Genome-wide Analysis	MG-Ctr	chr18:83350651-83350750		9.5	0.033395	MG	Ctr	1	1
Genome-wide Analysis	MG-Ctr	chr15:95874951-95875050		-12.25	0.0334525	Ctr	MG	1	0
Genome-wide Analysis	MG-Ctr	chr10:20734451-20734550		10.5	0.0334778	MG	Ctr	1	0
Genome-wide Analysis	MG-Ctr	chr8:18373751-18373850		-11.25	0.0335271	Ctr	MG	1	0
Genome-wide Analysis	MG-Ctr	chr8:110214751-110214850		11.5	0.0335651	MG	Ctr	1	0
Genome-wide Analysis	MG-Ctr	chr15:99374751-99374850		35.75	0.0337413	MG	Ctr	1	1
Genome-wide Analysis	MG-Ctr	chr13:13018351-13018450		21.5	0.0337426	MG	Ctr	1	0
Genome-wide Analysis	MG-Ctr	chr14:100625351-100625450		-10.25	0.0337739	Ctr	MG	1	0
Genome-wide Analysis	MG-Ctr	chr13:99410151-99410250		33.75	0.0338491	MG	Ctr	1	1
Genome-wide Analysis	MG-Ctr	chr9:24226451-24226550		-7.75	0.0339795	Ctr	MG	1	0
Genome-wide Analysis	MG-Ctr	chr7:74725651-74725750		-5.75	0.0340024	Ctr	MG	1	1
Genome-wide Analysis	MG-Ctr	chr15:64259351-64259450		9.5	0.0340842	MG	Ctr	1	1
Genome-wide Analysis	MG-Ctr	chr9:102431051-102431150		42.75	0.0341537	MG	Ctr	1	1
Genome-wide Analysis	MG-Ctr	chr7:119717051-119717150		11.75	0.0342039	MG	Ctr	1	1
Genome-wide Analysis	MG-Ctr	chr14:121252951-121253050		6.25	0.0342184	MG	Ctr	1	1
Genome-wide Analysis	MG-Ctr	chr10:52278051-52278150		-9.5	0.0343767	Ctr	MG	1	0
Genome-wide Analysis	MG-Ctr	chr19:10527251-10527350		10	0.0344298	MG	Ctr	1	1
Genome-wide Analysis	MG-Ctr	chr10:117120051-117120150		6.5	0.0344513	MG	Ctr	0	2
Genome-wide Analysis	MG-Ctr	chr8:6825451-6825550		-10	0.0344848	Ctr	MG	1	0
Genome-wide Analysis	MG-Ctr	chr10:80666751-80666850		28.5	0.0345714	MG	Ctr	1	0
Genome-wide Analysis	MG-Ctr	chr18:75147251-75147350		7.75	0.0347425	MG	Ctr	1	1
Genome-wide Analysis	MG-Ctr	chr10:85423951-85424050		-7.75	0.0352407	Ctr	MG	1	1
Genome-wide Analysis	MG-Ctr	chr11:88161351-88161450		29.5	0.0352561	MG	Ctr	1	0
Genome-wide Analysis	MG-Ctr	chr13:38050251-38050350		43.75	0.0354312	MG	Ctr	1	1
Genome-wide Analysis	MG-Ctr	chr19:41780751-41780850		12.25	0.0356908	MG	Ctr	1	1
Genome-wide Analysis	MG-Ctr	chr13:52919951-52920050		-8.75	0.0357475	Ctr	MG	1	0
Genome-wide Analysis	MG-Ctr	chrX:90462351-90462450		-7.75	0.03599	Ctr	MG	1	1
Genome-wide Analysis	MG-Ctr	chr2:5823751-5823850		18	0.0360698	MG	Ctr	1	1
Genome-wide Analysis	MG-Ctr	chr18:42108651-42108750		-10	0.036135	Ctr	MG	1	0
Genome-wide Analysis	MG-Ctr	chr6:53287351-53287450		17.5	0.0361403	MG	Ctr	1	1
Genome-wide Analysis	MG-Ctr	chr13:91313451-91313550		13	0.0363159	MG	Ctr	1	0
Genome-wide Analysis	MG-Ctr	chr17:28961951-28962050		30.75	0.0363677	MG	Ctr	1	1
Genome-wide Analysis	MG-Ctr	chr6:138270251-138270350		-10	0.036615	Ctr	MG	1	0
Genome-wide Analysis	MG-Ctr	chr4:154120251-154120350		43	0.0368953	MG	Ctr	1	0
Genome-wide Analysis	MG-Ctr	chr15:19773451-19773550		-12.5	0.0369384	Ctr	MG	1	0
Genome-wide Analysis	MG-Ctr	chr2:173242551-173242650		33.5	0.037	MG	Ctr	1	0
Genome-wide Analysis	MG-Ctr	chr9:20890751-20890850		-15.5	0.0371555	Ctr	MG	1	0
Genome-wide Analysis	MG-Ctr	chr10:119238951-119239050		19.75	0.037177	MG	Ctr	1	0
Genome-wide Analysis	MG-Ctr	chr8:109529451-109529550		14.5	0.0372071	MG	Ctr	1	1
Genome-wide Analysis	MG-Ctr	chr2:30286551-30286650		35.5	0.0372415	MG	Ctr	1	1
Genome-wide Analysis	MG-Ctr	chr10:71638251-71638350		16.5	0.0373777	MG	Ctr	1	1
Genome-wide Analysis	MG-Ctr	chr12:110286351-110286450		15.25	0.0373812	MG	Ctr	1	1
Genome-wide Analysis	MG-Ctr	chr3:87063051-87063150		17.5	0.0374536	MG	Ctr	1	1
Genome-wide Analysis	MG-Ctr	chr3:78860551-78860650		-9.75	0.0376908	Ctr	MG	1	0
Genome-wide Analysis	MG-Ctr	chr17:30009051-30009150		13.5	0.0376911	MG	Ctr	1	1
Genome-wide Analysis	MG-Ctr	chr2:35646651-35646750		30.5	0.0378242	MG	Ctr	1	0
Genome-wide Analysis	MG-Ctr	chr6:88186451-88186550		8.75	0.037833	MG	Ctr	1	1
Genome-wide Analysis	MG-Ctr	chr2:44753351-44753450		-8.75	0.0378406	Ctr	MG	1	0
Genome-wide Analysis	MG-Ctr	chr5:124444251-124444350		20.75	0.0379127	MG	Ctr	1	1
Genome-wide Analysis	MG-Ctr	chr19:55777151-55777250		7.75	0.0379241	MG	Ctr	1	1
Genome-wide Analysis	MG-Ctr	chr16:28143551-28143650		-10.25	0.0380475	Ctr	MG	1	0
Genome-wide Analysis	MG-Ctr	chr13:24975451-24975550		8.75	0.0381372	MG	Ctr	1	1
Genome-wide Analysis	MG-Ctr	chr8:13673751-13673850		-6.5	0.0382467	Ctr	MG	1	1
Genome-wide Analysis	MG-Ctr	chr2:30945551-30945650		-10.25	0.0383554	Ctr	MG	1	1
Genome-wide Analysis	MG-Ctr	chr3:88225151-88225250		42	0.038412	MG	Ctr	1	1
Genome-wide Analysis	MG-Ctr	chr4:100467951-100468050		-11.75	0.03847	Ctr	MG	1	0
Genome-wide Analysis	MG-Ctr	chr13:87472751-87472850		-11	0.0385261	Ctr	MG	1	0
Genome-wide Analysis	MG-Ctr	chr7:53955351-53955450		-9	0.0386247	Ctr	MG	1	0
Genome-wide Analysis	MG-Ctr	chr16:30456451-30456550		-8.25	0.03863	Ctr	MG	1	1
Genome-wide Analysis	MG-Ctr	chr18:11231051-11231150		-11	0.0389477	Ctr	MG	1	0
Genome-wide Analysis	MG-Ctr	chr8:108142951-108143050		-13	0.0389593	Ctr	MG	1	0
Genome-wide Analysis	MG-Ctr	chr13:58701651-58701750		10	0.0391385	MG	Ctr	1	1
Genome-wide Analysis	MG-Ctr	chr15:94222151-94222250		21.5	0.0392346	MG	Ctr	1	1
Genome-wide Analysis	MG-Ctr	chr7:50211451-50211550		10.75	0.0393951	MG	Ctr	1	1
Genome-wide Analysis	MG-Ctr	chr11:116684151-116684250		14.75	0.0394078	MG	Ctr	1	0
Genome-wide Analysis	MG-Ctr	chr2:89192451-89192550		-12.75	0.0394989	Ctr	MG	1	0
Genome-wide Analysis	MG-Ctr	chr11:97822351-97822450		10	0.039546	MG	Ctr	1	0
Genome-wide Analysis	MG-Ctr	chr11:59312951-59313050		11	0.0396192	MG	Ctr	1	1
Genome-wide Analysis	MG-Ctr	chr12:70574651-70574750		-9.75	0.0396286	Ctr	MG	1	0
Genome-wide Analysis	MG-Ctr	chr1:189418951-189419050		8.25	0.0396668	MG	Ctr	1	0
Genome-wide Analysis	MG-Ctr	chr2:177999251-177999350		31.5	0.0396695	MG	Ctr	1	1
Genome-wide Analysis	MG-Ctr	chr4:151125351-151125450		7	0.0397171	MG	Ctr	1	1
Genome-wide Analysis	MG-Ctr	chr9:45550351-45550450		8.5	0.0397411	MG	Ctr	1	1
Genome-wide Analysis	MG-Ctr	chr2:163133551-163133650		14	0.0397747	MG	Ctr	1	1
Genome-wide Analysis	MG-Ctr	chrX:20931551-20931650		-11.25	0.0397795	Ctr	MG	1	0
Genome-wide Analysis	MG-Ctr	chr11:59875951-59876050		11	0.0398222	MG	Ctr	1	1
Genome-wide Analysis	MG-Ctr	chr13:44994451-44994550		26.25	0.0398297	MG	Ctr	1	1
Genome-wide Analysis	MG-Ctr	chr15:101216151-101216250		13	0.0399961	MG	Ctr	1	0
Genome-wide Analysis	MG-Ctr	chr3:30655151-30655250		12.5	0.0402122	MG	Ctr	1	1
Genome-wide Analysis	MG-Ctr	chr9:120477751-120477850		-8.75	0.0402558	Ctr	MG	1	0
Genome-wide Analysis	MG-Ctr	chr8:93867051-93867150		-8.5	0.04028	Ctr	MG	1	0
Genome-wide Analysis	MG-Ctr	chr15:68949651-68949750		-13	0.0403693	Ctr	MG	1	0
Genome-wide Analysis	MG-Ctr	chr13:95529651-95529750		7	0.0404637	MG	Ctr	1	0
Genome-wide Analysis	MG-Ctr	chr13:29603851-29603950		-11.75	0.0405739	Ctr	MG	1	0
Genome-wide Analysis	MG-Ctr	chr7:37651551-37651650		8.75	0.0408124	MG	Ctr	1	1
Genome-wide Analysis	MG-Ctr	chr16:42649951-42650050		15	0.0408883	MG	Ctr	1	1
Genome-wide Analysis	MG-Ctr	chr5:140502451-140502550		6.5	0.0409784	MG	Ctr	1	1
Genome-wide Analysis	MG-Ctr	chr2:99103751-99103850		-8.5	0.0410318	Ctr	MG	1	0
Genome-wide Analysis	MG-Ctr	chr12:45501751-45501850		-11.75	0.041134	Ctr	MG	1	0
Genome-wide Analysis	MG-Ctr	chr1:146857151-146857250		8.75	0.0413617	MG	Ctr	1	0
Genome-wide Analysis	MG-Ctr	chr11:100787351-100787450		21	0.0415541	MG	Ctr	1	0
Genome-wide Analysis	MG-Ctr	chr12:88213051-88213150		25.5	0.0416684	MG	Ctr	1	1
Genome-wide Analysis	MG-Ctr	chr11:106185551-106185650		20	0.0416903	MG	Ctr	1	1
Genome-wide Analysis	MG-Ctr	chr5:111707651-111707750		13	0.0419804	MG	Ctr	1	1
Genome-wide Analysis	MG-Ctr	chr17:56627251-56627350		13.25	0.0419924	MG	Ctr	1	1
Genome-wide Analysis	MG-Ctr	chr11:98642451-98642550		17	0.0421862	MG	Ctr	1	1
Genome-wide Analysis	MG-Ctr	chr6:17468251-17468350		9	0.042457	MG	Ctr	1	1
Genome-wide Analysis	MG-Ctr	chr12:36710851-36710950		28.5	0.0425153	MG	Ctr	1	1
Genome-wide Analysis	MG-Ctr	chr6:121276051-121276150		7.25	0.0426659	MG	Ctr	1	1
Genome-wide Analysis	MG-Ctr	chr4:13247751-13247850		-10.5	0.0426936	Ctr	MG	1	0
Genome-wide Analysis	MG-Ctr	chr12:56014051-56014150		26	0.0427999	MG	Ctr	1	0
Genome-wide Analysis	MG-Ctr	chr11:102655151-102655250		11.5	0.0429621	MG	Ctr	1	1
Genome-wide Analysis	MG-Ctr	chr14:60281751-60281850		8.25	0.0430695	MG	Ctr	1	0
Genome-wide Analysis	MG-Ctr	chr9:66506451-66506550		6	0.0433808	MG	Ctr	1	1
Genome-wide Analysis	MG-Ctr	chr6:73080151-73080250		-10.5	0.043398	Ctr	MG	1	0
Genome-wide Analysis	MG-Ctr	chr19:46595751-46595850		8.75	0.0434699	MG	Ctr	1	0
Genome-wide Analysis	MG-Ctr	chr5:92080651-92080750		-9.75	0.0435473	Ctr	MG	1	0
Genome-wide Analysis	MG-Ctr	chr19:46915651-46915750		16.25	0.0436223	MG	Ctr	1	0
Genome-wide Analysis	MG-Ctr	chr11:31104551-31104650		-10	0.0437318	Ctr	MG	1	0
Genome-wide Analysis	MG-Ctr	chr17:3227551-3227650		23.25	0.0439388	MG	Ctr	1	1
Genome-wide Analysis	MG-Ctr	chr17:28337751-28337850		6.5	0.043989	MG	Ctr	1	1
Genome-wide Analysis	MG-Ctr	chr3:50027051-50027150		-10.75	0.0440585	Ctr	MG	1	1
Genome-wide Analysis	MG-Ctr	chr3:52248751-52248850		-8.75	0.0442289	Ctr	MG	1	0
Genome-wide Analysis	MG-Ctr	chr12:110329951-110330050		19.5	0.0442988	MG	Ctr	1	1
Genome-wide Analysis	MG-Ctr	chr14:66527351-66527450		7.5	0.0443459	MG	Ctr	1	0
Genome-wide Analysis	MG-Ctr	chr8:50958751-50958850		-15.75	0.044535	Ctr	MG	1	0
Genome-wide Analysis	MG-Ctr	chr5:53773251-53773350		7.75	0.0445763	MG	Ctr	1	1
Genome-wide Analysis	MG-Ctr	chr15:8244551-8244650		17.75	0.044623	MG	Ctr	1	1
Genome-wide Analysis	MG-Ctr	chr16:5514951-5515050		14.75	0.0446294	MG	Ctr	1	0
Genome-wide Analysis	MG-Ctr	chr6:91384751-91384850		-9.25	0.0446961	Ctr	MG	1	0
Genome-wide Analysis	MG-Ctr	chr12:71154451-71154550		27.5	0.0449554	MG	Ctr	1	0
Genome-wide Analysis	MG-Ctr	chr5:112427851-112427950		-10.25	0.0453852	Ctr	MG	1	0
Genome-wide Analysis	MG-Ctr	chr19:46104551-46104650		-8	0.0453884	Ctr	MG	1	0
Genome-wide Analysis	MG-Ctr	chr1:59434151-59434250		25.25	0.0454091	MG	Ctr	1	1
Genome-wide Analysis	MG-Ctr	chr1:106657751-106657850		-15.75	0.0454213	Ctr	MG	1	0
Genome-wide Analysis	MG-Ctr	chr6:113678351-113678450		33.5	0.0454634	MG	Ctr	1	1
Genome-wide Analysis	MG-Ctr	chr15:8222051-8222150		20	0.0455663	MG	Ctr	1	1
Genome-wide Analysis	MG-Ctr	chr13:52778351-52778450		12	0.0456958	MG	Ctr	1	1
Genome-wide Analysis	MG-Ctr	chr15:74535751-74535850		27	0.0458244	MG	Ctr	1	0
Genome-wide Analysis	MG-Ctr	chr2:130960151-130960250		14.25	0.0458456	MG	Ctr	1	1
Genome-wide Analysis	MG-Ctr	chr10:44132251-44132350		12.75	0.0458479	MG	Ctr	1	0
Genome-wide Analysis	MG-Ctr	chr7:118147051-118147150		19.75	0.0459062	MG	Ctr	1	1
Genome-wide Analysis	MG-Ctr	chr1:134533651-134533750		22.25	0.0460146	MG	Ctr	1	1
Genome-wide Analysis	MG-Ctr	chr5:136567551-136567650		26.25	0.0460634	MG	Ctr	1	1
Genome-wide Analysis	MG-Ctr	chr11:58826051-58826150		15.75	0.0460786	MG	Ctr	1	1
Genome-wide Analysis	MG-Ctr	chr4:120412151-120412250		-9	0.0461632	Ctr	MG	1	0
Genome-wide Analysis	MG-Ctr	chr1:30740151-30740250		-9.75	0.046308	Ctr	MG	1	0
Genome-wide Analysis	MG-Ctr	chr7:132775151-132775250		-6.75	0.0463734	Ctr	MG	1	1
Genome-wide Analysis	MG-Ctr	chr1:53551051-53551150		-17	0.0465145	Ctr	MG	1	0
Genome-wide Analysis	MG-Ctr	chr8:125180551-125180650		-9.75	0.0466308	Ctr	MG	1	0
Genome-wide Analysis	MG-Ctr	chr8:126927951-126928050		12.25	0.0467568	MG	Ctr	1	1
Genome-wide Analysis	MG-Ctr	chr7:146282051-146282150		17.25	0.0467804	MG	Ctr	1	1
Genome-wide Analysis	MG-Ctr	chr4:144805051-144805150		11.25	0.0468146	MG	Ctr	1	1
Genome-wide Analysis	MG-Ctr	chr17:7750151-7750250		-14.5	0.0468334	Ctr	MG	1	0
Genome-wide Analysis	MG-Ctr	chr15:75456151-75456250		28.25	0.0468734	MG	Ctr	1	1
Genome-wide Analysis	MG-Ctr	chr12:101076451-101076550		46.75	0.0469941	MG	Ctr	1	1
Genome-wide Analysis	MG-Ctr	chr12:69718551-69718650		8.25	0.047073	MG	Ctr	1	1
Genome-wide Analysis	MG-Ctr	chr10:12194851-12194950		12	0.0471051	MG	Ctr	1	1
Genome-wide Analysis	MG-Ctr	chr5:66885651-66885750		17.5	0.0471523	MG	Ctr	0	1
Genome-wide Analysis	MG-Ctr	chr14:48494951-48495050		-9.5	0.047262	Ctr	MG	1	0
Genome-wide Analysis	MG-Ctr	chr10:90151751-90151850		32	0.0472975	MG	Ctr	1	0
Genome-wide Analysis	MG-Ctr	chr10:94737451-94737550		18.25	0.0473872	MG	Ctr	1	1
Genome-wide Analysis	MG-Ctr	chr8:97551251-97551350		24.25	0.0475794	MG	Ctr	1	1
Genome-wide Analysis	MG-Ctr	chr1:74787251-74787350		11	0.0475965	MG	Ctr	1	1
Genome-wide Analysis	MG-Ctr	chr7:36943451-36943550		23.25	0.0476277	MG	Ctr	1	1
Genome-wide Analysis	MG-Ctr	chr8:129315851-129315950		-11.5	0.0477736	Ctr	MG	1	0
Genome-wide Analysis	MG-Ctr	chr17:25148651-25148750		13.5	0.0478835	MG	Ctr	1	1
Genome-wide Analysis	MG-Ctr	chr12:112390151-112390250		29.75	0.047912	MG	Ctr	1	0
Genome-wide Analysis	MG-Ctr	chr2:35788951-35789050		24.5	0.0479734	MG	Ctr	1	0
Genome-wide Analysis	MG-Ctr	chr7:86356451-86356550		36	0.0482161	MG	Ctr	1	1
Genome-wide Analysis	MG-Ctr	chr11:32667951-32668050		27	0.0483426	MG	Ctr	1	0
Genome-wide Analysis	MG-Ctr	chr7:86546151-86546250		10.5	0.0484224	MG	Ctr	1	0
Genome-wide Analysis	MG-Ctr	chr17:6225851-6225950		9.25	0.0484253	MG	Ctr	1	1
Genome-wide Analysis	MG-Ctr	chr17:34713951-34714050		-10.5	0.0484464	Ctr	MG	1	0
Genome-wide Analysis	MG-Ctr	chr11:18098551-18098650		-11.75	0.0484654	Ctr	MG	1	0
Genome-wide Analysis	MG-Ctr	chr11:72714051-72714150		21	0.0485221	MG	Ctr	1	1
Genome-wide Analysis	MG-Ctr	chr11:57109151-57109250		6.25	0.0486317	MG	Ctr	1	1
Genome-wide Analysis	MG-Ctr	chr2:11204551-11204650		-10.5	0.0488676	Ctr	MG	1	0
Genome-wide Analysis	MG-Ctr	chr8:126927851-126927950		11.75	0.0489013	MG	Ctr	1	1
Genome-wide Analysis	MG-Ctr	chr5:114400251-114400350		-7.75	0.0489189	Ctr	MG	1	1
Genome-wide Analysis	MG-Ctr	chr15:73599151-73599250		10.75	0.0489552	MG	Ctr	1	1
Genome-wide Analysis	MG-Ctr	chr2:181382651-181382750		-11.25	0.0489979	Ctr	MG	1	0
Genome-wide Analysis	MG-Ctr	chrX:51421251-51421350		10.75	0.0490619	MG	Ctr	1	0
Genome-wide Analysis	MG-Ctr	chr17:72316451-72316550		-9.5	0.0491829	Ctr	MG	1	0
Genome-wide Analysis	MG-Ctr	chr8:90428251-90428350		8.5	0.0491895	MG	Ctr	1	1
Genome-wide Analysis	MG-Ctr	chr9:114893551-114893650		-12	0.0492579	Ctr	MG	1	0
Genome-wide Analysis	MG-Ctr	chr10:71638151-71638250		9	0.0493475	MG	Ctr	1	1
Genome-wide Analysis	MG-Ctr	chr10:80003751-80003850		9.75	0.0494844	MG	Ctr	1	1
Genome-wide Analysis	MG-Ctr	chr4:136301151-136301250		15.25	0.0495646	MG	Ctr	1	1
Genome-wide Analysis	MG-Ctr	chr11:16415951-16416050		9.25	0.0495755	MG	Ctr	1	0
Genome-wide Analysis	MG-Ctr	chrX:18160351-18160450		13.5	0.0498042	MG	Ctr	1	1
Genome-wide Analysis	MG-Ctr	chr9:113509351-113509450		13	0.0498815	MG	Ctr	1	0
Genome-wide Analysis	MG-Ctr	chr5:114555351-114555450		28.5	0.0498917	MG	Ctr	1	1
Genome-wide Analysis	MG-Ctr	chr15:3953251-3953350		-9.75	0.049978	Ctr	MG	1	0
Genome-wide Analysis	MG-Ctr	chr18:80568251-80568350		26.25	3.76309e-06	MG	Ctr	1	0
Genome-wide Analysis	MG-Ctr	chr19:46344251-46344350		18.5	1.02637e-05	MG	Ctr	1	0
Genome-wide Analysis	MG-Ctr	chr12:90223651-90223750		14	1.31373e-05	MG	Ctr	1	0
Genome-wide Analysis	MG-Ctr	chr5:75342151-75342250		19.75	1.32303e-05	MG	Ctr	1	0
Genome-wide Analysis	MG-Ctr	chr17:64684251-64684350		-12.25	1.53678e-05	Ctr	MG	1	0
Genome-wide Analysis	MG-Ctr	chr12:106191151-106191250		13.75	1.59811e-05	MG	Ctr	1	0
Genome-wide Analysis	MG-Ctr	chr10:107171851-107171950		10.75	1.7098e-05	MG	Ctr	1	0
Genome-wide Analysis	MG-Ctr	chr5:52704851-52704950		-12.25	1.7938e-05	Ctr	MG	1	0
Genome-wide Analysis	MG-Ctr	chr12:112375351-112375450		17	1.81979e-05	MG	Ctr	1	0
Genome-wide Analysis	MG-Ctr	chr10:43763551-43763650		16	1.93163e-05	MG	Ctr	1	0
Genome-wide Analysis	MG-Ctr	chr15:96604851-96604950		16	1.94866e-05	MG	Ctr	1	0
Genome-wide Analysis	MG-Ctr	chr10:125719851-125719950		10.25	2.00384e-05	MG	Ctr	1	0
Genome-wide Analysis	MG-Ctr	chr15:97187751-97187850		10	2.06068e-05	MG	Ctr	1	0
Genome-wide Analysis	MG-Ctr	chr11:69244251-69244350		16	2.07503e-05	MG	Ctr	1	0
Genome-wide Analysis	MG-Ctr	chr9:122483551-122483650		16.5	2.16703e-05	MG	Ctr	1	0
Genome-wide Analysis	MG-Ctr	chr1:49285051-49285150		-11.75	2.18994e-05	Ctr	MG	1	0
Genome-wide Analysis	MG-Ctr	chr2:31968451-31968550		14.75	2.19522e-05	MG	Ctr	1	0
Genome-wide Analysis	MG-Ctr	chrX:138207851-138207950		-10.75	2.2489e-05	Ctr	MG	1	0
Genome-wide Analysis	MG-Ctr	chr11:102640451-102640550		12.75	2.31095e-05	MG	Ctr	1	0
Genome-wide Analysis	MG-Ctr	chr19:10348251-10348350		15.25	2.46312e-05	MG	Ctr	1	0
Genome-wide Analysis	MG-Ctr	chr10:60475251-60475350		9	2.51466e-05	MG	Ctr	1	0
Genome-wide Analysis	MG-Ctr	chr5:45320351-45320450		-10.75	2.54471e-05	Ctr	MG	1	0
Genome-wide Analysis	MG-Ctr	chr2:25203651-25203750		15.75	2.64107e-05	MG	Ctr	1	0
Genome-wide Analysis	MG-Ctr	chr11:56472251-56472350		-11.75	2.74383e-05	Ctr	MG	1	0
Genome-wide Analysis	MG-Ctr	chr17:8496851-8496950		-11.5	2.75844e-05	Ctr	MG	1	0
Genome-wide Analysis	MG-Ctr	chr14:122045951-122046050		12.5	2.77387e-05	MG	Ctr	1	0
Genome-wide Analysis	MG-Ctr	chr11:85622651-85622750		-11.25	2.83173e-05	Ctr	MG	1	0
Genome-wide Analysis	MG-Ctr	chr17:87459251-87459350		9.25	2.88587e-05	MG	Ctr	1	0
Genome-wide Analysis	MG-Ctr	chr11:83177551-83177650		-10.5	2.94843e-05	Ctr	MG	1	0
Genome-wide Analysis	MG-Ctr	chr7:151050251-151050350		13.25	2.98568e-05	MG	Ctr	1	0
Genome-wide Analysis	MG-Ctr	chr2:90837951-90838050		-12.25	3.00064e-05	Ctr	MG	1	0
Genome-wide Analysis	MG-Ctr	chr8:128100651-128100750		-10.25	3.03184e-05	Ctr	MG	1	0
Genome-wide Analysis	MG-Ctr	chr10:8598951-8599050		8.75	3.11698e-05	MG	Ctr	1	0
Genome-wide Analysis	MG-Ctr	chr10:104133351-104133450		-10.75	3.11767e-05	Ctr	MG	1	0
Genome-wide Analysis	MG-Ctr	chr1:155002551-155002650		-11.25	3.11983e-05	Ctr	MG	1	0
Genome-wide Analysis	MG-Ctr	chr13:14823851-14823950		9.25	3.17188e-05	MG	Ctr	1	0
Genome-wide Analysis	MG-Ctr	chr17:3247251-3247350		12.25	3.20021e-05	MG	Ctr	1	0
Genome-wide Analysis	MG-Ctr	chr9:58485951-58486050		-10	3.24531e-05	Ctr	MG	1	0
Genome-wide Analysis	MG-Ctr	chr4:141798151-141798250		-11.75	3.2777e-05	Ctr	MG	1	0
Genome-wide Analysis	MG-Ctr	chr12:31198351-31198450		8.75	3.29367e-05	MG	Ctr	1	0
Genome-wide Analysis	MG-Ctr	chr15:12163751-12163850		9.25	3.34359e-05	MG	Ctr	1	0
Genome-wide Analysis	MG-Ctr	chr13:80561251-80561350		8.5	3.35501e-05	MG	Ctr	1	0
Genome-wide Analysis	MG-Ctr	chr10:26137951-26138050		8.5	3.35501e-05	MG	Ctr	1	0
Genome-wide Analysis	MG-Ctr	chr5:138090651-138090750		-10.25	3.39367e-05	Ctr	MG	1	0
Genome-wide Analysis	MG-Ctr	chr1:21125751-21125850		-9.5	3.39901e-05	Ctr	MG	1	0
Genome-wide Analysis	MG-Ctr	chr11:24703251-24703350		-11.25	3.47943e-05	Ctr	MG	1	0
Genome-wide Analysis	MG-Ctr	chr13:40390851-40390950		-10.25	3.48998e-05	Ctr	MG	1	0
Genome-wide Analysis	MG-Ctr	chr14:58516051-58516150		10.5	3.52492e-05	MG	Ctr	1	0
Genome-wide Analysis	MG-Ctr	chr13:104496551-104496650		13.5	3.6548e-05	MG	Ctr	1	0
Genome-wide Analysis	MG-Ctr	chr3:84908051-84908150		-10.5	3.66962e-05	Ctr	MG	1	0
Genome-wide Analysis	MG-Ctr	chr19:44602151-44602250		14	3.75109e-05	MG	Ctr	1	0
Genome-wide Analysis	MG-Ctr	chr4:133383651-133383750		-9.25	3.75413e-05	Ctr	MG	1	0
Genome-wide Analysis	MG-Ctr	chr6:99687551-99687650		-10.75	3.78983e-05	Ctr	MG	1	0
Genome-wide Analysis	MG-Ctr	chr11:114054551-114054650		10.5	3.8218e-05	MG	Ctr	1	0
Genome-wide Analysis	MG-Ctr	chr18:75754751-75754850		12.25	3.82916e-05	MG	Ctr	1	0
Genome-wide Analysis	MG-Ctr	chr13:45594851-45594950		13.75	3.84229e-05	MG	Ctr	1	0
Genome-wide Analysis	MG-Ctr	chr14:25107951-25108050		-9.25	3.85316e-05	Ctr	MG	1	0
Genome-wide Analysis	MG-Ctr	chr15:36268551-36268650		-10.75	3.87155e-05	Ctr	MG	1	0
Genome-wide Analysis	MG-Ctr	chr3:55195851-55195950		-11.5	3.89361e-05	Ctr	MG	1	0
Genome-wide Analysis	MG-Ctr	chr14:12584351-12584450		-10	3.99591e-05	Ctr	MG	1	0
Genome-wide Analysis	MG-Ctr	chr5:123178151-123178250		13.5	4.09935e-05	MG	Ctr	1	0
Genome-wide Analysis	MG-Ctr	chr8:47107751-47107850		13.75	4.11428e-05	MG	Ctr	1	0
Genome-wide Analysis	MG-Ctr	chr5:12530251-12530350		-11	4.38355e-05	Ctr	MG	1	0
Genome-wide Analysis	MG-Ctr	chr17:14247451-14247550		-10	4.42094e-05	Ctr	MG	1	0
Genome-wide Analysis	MG-Ctr	chr10:25057451-25057550		-9.5	4.43291e-05	Ctr	MG	1	0
Genome-wide Analysis	MG-Ctr	chr6:76807651-76807750		-8.5	4.43404e-05	Ctr	MG	1	0
Genome-wide Analysis	MG-Ctr	chr11:80872351-80872450		-9.5	4.4644e-05	Ctr	MG	1	0
Genome-wide Analysis	MG-Ctr	chr7:54025051-54025150		13.75	4.48602e-05	MG	Ctr	1	0
Genome-wide Analysis	MG-Ctr	chr16:91367051-91367150		14	4.51085e-05	MG	Ctr	1	0
Genome-wide Analysis	MG-Ctr	chr6:55767951-55768050		12.25	4.5365e-05	MG	Ctr	1	0
Genome-wide Analysis	MG-Ctr	chr7:148824851-148824950		-8	4.56484e-05	Ctr	MG	1	0
Genome-wide Analysis	MG-Ctr	chr17:9109351-9109450		9	4.6094e-05	MG	Ctr	1	0
Genome-wide Analysis	MG-Ctr	chr7:116956551-116956650		-10	4.74689e-05	Ctr	MG	1	0
Genome-wide Analysis	MG-Ctr	chr11:7305151-7305250		8	4.81844e-05	MG	Ctr	1	0
Genome-wide Analysis	MG-Ctr	chr7:48588751-48588850		-8.5	4.82028e-05	Ctr	MG	1	0
Genome-wide Analysis	MG-Ctr	chr6:29048951-29049050		-8.75	4.82899e-05	Ctr	MG	1	0
Genome-wide Analysis	MG-Ctr	chr14:123237451-123237550		8.25	4.90525e-05	MG	Ctr	1	0
Genome-wide Analysis	MG-Ctr	chr6:32455551-32455650		13.5	5.0467e-05	MG	Ctr	1	0
Genome-wide Analysis	MG-Ctr	chr6:97051251-97051350		-8.75	5.24007e-05	Ctr	MG	1	0
Genome-wide Analysis	MG-Ctr	chr12:104507751-104507850		10	5.31404e-05	MG	Ctr	1	0
Genome-wide Analysis	MG-Ctr	chr6:85799751-85799850		12.75	5.33297e-05	MG	Ctr	1	0
Genome-wide Analysis	MG-Ctr	chr10:53380351-53380450		13.25	5.38156e-05	MG	Ctr	1	0
Genome-wide Analysis	MG-Ctr	chrX:53511051-53511150		-8.5	5.46267e-05	Ctr	MG	1	0
Genome-wide Analysis	MG-Ctr	chr8:113088951-113089050		-8.25	5.50327e-05	Ctr	MG	1	0
Genome-wide Analysis	MG-Ctr	chr2:35314451-35314550		9	5.54858e-05	MG	Ctr	1	0
Genome-wide Analysis	MG-Ctr	chr8:3608651-3608750		13	5.58573e-05	MG	Ctr	1	0
Genome-wide Analysis	MG-Ctr	chr7:27589451-27589550		-8.5	5.59139e-05	Ctr	MG	1	0
Genome-wide Analysis	MG-Ctr	chr13:94368251-94368350		-9.25	5.63134e-05	Ctr	MG	1	0
Genome-wide Analysis	MG-Ctr	chr9:45437951-45438050		-9	5.68676e-05	Ctr	MG	1	0
Genome-wide Analysis	MG-Ctr	chr4:108611851-108611950		13	5.74446e-05	MG	Ctr	1	0
Genome-wide Analysis	MG-Ctr	chr9:74657451-74657550		-10	5.79316e-05	Ctr	MG	1	0
Genome-wide Analysis	MG-Ctr	chr12:65719051-65719150		-9.75	5.81318e-05	Ctr	MG	1	0
Genome-wide Analysis	MG-Ctr	chr10:62662251-62662350		-9	5.8368e-05	Ctr	MG	1	0
Genome-wide Analysis	MG-Ctr	chr2:102100151-102100250		-9.25	5.86139e-05	Ctr	MG	1	0
Genome-wide Analysis	MG-Ctr	chr5:36068651-36068750		12.75	5.9663e-05	MG	Ctr	1	0
Genome-wide Analysis	MG-Ctr	chr3:60892851-60892950		-7.5	6.08642e-05	Ctr	MG	1	0
Genome-wide Analysis	MG-Ctr	chr19:46546751-46546850		-9.25	6.13192e-05	Ctr	MG	1	0
Genome-wide Analysis	MG-Ctr	chr11:78594251-78594350		-8.75	6.15074e-05	Ctr	MG	1	0
Genome-wide Analysis	MG-Ctr	chr13:40380751-40380850		12.5	6.19931e-05	MG	Ctr	1	0
Genome-wide Analysis	MG-Ctr	chr11:76730151-76730250		9.75	6.28301e-05	MG	Ctr	1	0
Genome-wide Analysis	MG-Ctr	chrX:124382051-124382150		-7.75	6.31401e-05	Ctr	MG	1	0
Genome-wide Analysis	MG-Ctr	chr2:107366851-107366950		-9.25	6.34289e-05	Ctr	MG	1	0
Genome-wide Analysis	MG-Ctr	chr18:38001651-38001750		-9.5	6.37301e-05	Ctr	MG	1	0
Genome-wide Analysis	MG-Ctr	chr17:36625051-36625150		11.75	6.51035e-05	MG	Ctr	1	0
Genome-wide Analysis	MG-Ctr	chr18:73741451-73741550		7.75	6.51217e-05	MG	Ctr	1	0
Genome-wide Analysis	MG-Ctr	chr1:87916051-87916150		-8.75	6.57993e-05	Ctr	MG	1	0
Genome-wide Analysis	MG-Ctr	chr7:36648951-36649050		12.25	6.62225e-05	MG	Ctr	1	0
Genome-wide Analysis	MG-Ctr	chr11:66807051-66807150		-8	6.69393e-05	Ctr	MG	1	0
Genome-wide Analysis	MG-Ctr	chr18:49076451-49076550		10.25	6.75586e-05	MG	Ctr	1	0
Genome-wide Analysis	MG-Ctr	chr4:110528851-110528950		-9	6.7703e-05	Ctr	MG	1	0
Genome-wide Analysis	MG-Ctr	chr9:63464551-63464650		-8	6.80803e-05	Ctr	MG	1	0
Genome-wide Analysis	MG-Ctr	chr16:8203251-8203350		-9	6.9139e-05	Ctr	MG	1	0
Genome-wide Analysis	MG-Ctr	chr4:8074151-8074250		-8.5	7.05141e-05	Ctr	MG	1	0
Genome-wide Analysis	MG-Ctr	chr4:153319151-153319250		-7.75	7.05995e-05	Ctr	MG	1	0
Genome-wide Analysis	MG-Ctr	chr9:64917651-64917750		-8.75	7.0709e-05	Ctr	MG	1	0
Genome-wide Analysis	MG-Ctr	chr9:87070251-87070350		11.5	7.07576e-05	MG	Ctr	1	0
Genome-wide Analysis	MG-Ctr	chr15:68133651-68133750		-8.25	7.08448e-05	Ctr	MG	1	0
Genome-wide Analysis	MG-Ctr	chr2:32830951-32831050		11.5	7.10547e-05	MG	Ctr	1	0
Genome-wide Analysis	MG-Ctr	chr11:21265151-21265250		-9.25	7.1227e-05	Ctr	MG	1	0
Genome-wide Analysis	MG-Ctr	chr5:112120651-112120750		7.5	7.12491e-05	MG	Ctr	1	0
Genome-wide Analysis	MG-Ctr	chr6:137386551-137386650		-9.75	7.30073e-05	Ctr	MG	1	0
Genome-wide Analysis	MG-Ctr	chr9:28207451-28207550		11	7.36625e-05	MG	Ctr	1	0
Genome-wide Analysis	MG-Ctr	chr16:34677851-34677950		-8.25	7.42298e-05	Ctr	MG	1	0
Genome-wide Analysis	MG-Ctr	chr1:100698151-100698250		-8.25	7.45199e-05	Ctr	MG	1	0
Genome-wide Analysis	MG-Ctr	chr15:19765751-19765850		8	7.6147e-05	MG	Ctr	1	0
Genome-wide Analysis	MG-Ctr	chr6:82359651-82359750		-8.5	7.79614e-05	Ctr	MG	1	0
Genome-wide Analysis	MG-Ctr	chr15:48917151-48917250		11.75	7.97161e-05	MG	Ctr	1	0
Genome-wide Analysis	MG-Ctr	chr5:101600651-101600750		-17	8.05183e-05	Ctr	MG	1	0
Genome-wide Analysis	MG-Ctr	chr13:64274051-64274150		-7.75	8.08291e-05	Ctr	MG	1	0
Genome-wide Analysis	MG-Ctr	chr12:60573151-60573250		-9.25	8.09091e-05	Ctr	MG	1	0
Genome-wide Analysis	MG-Ctr	chr15:66403551-66403650		-8.25	8.15042e-05	Ctr	MG	1	0
Genome-wide Analysis	MG-Ctr	chr19:40806651-40806750		-7.5	8.16544e-05	Ctr	MG	1	0
Genome-wide Analysis	MG-Ctr	chr11:101134251-101134350		7.5	8.29175e-05	MG	Ctr	1	0
Genome-wide Analysis	MG-Ctr	chr10:89131351-89131450		19.75	8.37284e-05	MG	Ctr	1	0
Genome-wide Analysis	MG-Ctr	chr6:142654651-142654750		-8.5	8.48877e-05	Ctr	MG	1	0
Genome-wide Analysis	MG-Ctr	chr13:99299251-99299350		9.25	8.54458e-05	MG	Ctr	1	0
Genome-wide Analysis	MG-Ctr	chrY:2888951-2889050		-8.75	8.58269e-05	Ctr	MG	1	1
Genome-wide Analysis	MG-Ctr	chr17:3254651-3254750		10.25	8.59499e-05	MG	Ctr	1	0
Genome-wide Analysis	MG-Ctr	chr5:38706951-38707050		10.75	8.83679e-05	MG	Ctr	1	0
Genome-wide Analysis	MG-Ctr	chr11:72728651-72728750		-8.25	9.12993e-05	Ctr	MG	1	0
Genome-wide Analysis	MG-Ctr	chrX:66295451-66295550		-7.75	9.18695e-05	Ctr	MG	1	0
Genome-wide Analysis	MG-Ctr	chr1:4423251-4423350		10.5	9.30228e-05	MG	Ctr	1	0
Genome-wide Analysis	MG-Ctr	chr8:3302951-3303050		-8	9.30526e-05	Ctr	MG	1	0
Genome-wide Analysis	MG-Ctr	chr9:111505551-111505650		-8.75	9.31457e-05	Ctr	MG	1	0
Genome-wide Analysis	MG-Ctr	chr2:28758051-28758150		10.25	9.39533e-05	MG	Ctr	1	0
Genome-wide Analysis	MG-Ctr	chr3:123828451-123828550		-8.25	9.54812e-05	Ctr	MG	1	0
Genome-wide Analysis	MG-Ctr	chr12:21633751-21633850		-8	9.88363e-05	Ctr	MG	1	0
Genome-wide Analysis	MG-Ctr	chr6:46625751-46625850		-8.5	9.9005e-05	Ctr	MG	1	0
Genome-wide Analysis	MG-Ctr	chr15:97767851-97767950		11	9.92024e-05	MG	Ctr	1	0
Genome-wide Analysis	MG-Ctr	chr10:11376451-11376550		-8.5	0.00010029	Ctr	MG	1	0
Genome-wide Analysis	MG-Ctr	chr18:74051651-74051750		17.5	0.000101172	MG	Ctr	1	0
Genome-wide Analysis	MG-Ctr	chr11:5176051-5176150		9.5	0.000101409	MG	Ctr	1	0
Genome-wide Analysis	MG-Ctr	chr9:36721751-36721850		9.75	0.000102488	MG	Ctr	1	0
Genome-wide Analysis	MG-Ctr	chr10:68835551-68835650		10.25	0.000103487	MG	Ctr	1	0
Genome-wide Analysis	MG-Ctr	chr2:115069351-115069450		-8.5	0.000103503	Ctr	MG	1	0
Genome-wide Analysis	MG-Ctr	chr5:42327951-42328050		-7.75	0.00010366	Ctr	MG	1	0
Genome-wide Analysis	MG-Ctr	chr12:83946851-83946950		-8	0.000104082	Ctr	MG	1	0
Genome-wide Analysis	MG-Ctr	chr7:53771551-53771650		-7.75	0.000104155	Ctr	MG	1	0
Genome-wide Analysis	MG-Ctr	chr12:114379951-114380050		18.75	0.000106397	MG	Ctr	1	0
Genome-wide Analysis	MG-Ctr	chr11:5897851-5897950		-7.75	0.000108194	Ctr	MG	1	0
Genome-wide Analysis	MG-Ctr	chr9:64016851-64016950		-15.75	0.000108709	Ctr	MG	1	0
Genome-wide Analysis	MG-Ctr	chr12:99081551-99081650		8.5	0.000110845	MG	Ctr	1	0
Genome-wide Analysis	MG-Ctr	chr13:28594151-28594250		10	0.000111968	MG	Ctr	1	0
Genome-wide Analysis	MG-Ctr	chr6:54065851-54065950		-8	0.000112256	Ctr	MG	1	0
Genome-wide Analysis	MG-Ctr	chr7:122108251-122108350		-8	0.000112915	Ctr	MG	1	0
Genome-wide Analysis	MG-Ctr	chr17:31750451-31750550		10.25	0.000113284	MG	Ctr	1	0
Genome-wide Analysis	MG-Ctr	chr13:104628651-104628750		9.25	0.00011396	MG	Ctr	1	0
Genome-wide Analysis	MG-Ctr	chr4:119734551-119734650		10.5	0.000117619	MG	Ctr	1	0
Genome-wide Analysis	MG-Ctr	chr10:87775151-87775250		20.5	0.000118214	MG	Ctr	1	0
Genome-wide Analysis	MG-Ctr	chr2:154062051-154062150		9.25	0.000119685	MG	Ctr	1	0
Genome-wide Analysis	MG-Ctr	chr16:22551751-22551850		10	0.000121491	MG	Ctr	1	0
Genome-wide Analysis	MG-Ctr	chr7:51649651-51649750		20.25	0.000124248	MG	Ctr	1	0
Genome-wide Analysis	MG-Ctr	chr6:88884651-88884750		9.25	0.000126477	MG	Ctr	1	0
Genome-wide Analysis	MG-Ctr	chr12:72729451-72729550		10	0.000126798	MG	Ctr	1	0
Genome-wide Analysis	MG-Ctr	chr14:47323551-47323650		10	0.000126902	MG	Ctr	1	0
Genome-wide Analysis	MG-Ctr	chr17:53592051-53592150		10.25	0.000127295	MG	Ctr	1	0
Genome-wide Analysis	MG-Ctr	chr17:31278151-31278250		9.25	0.000129586	MG	Ctr	1	0
Genome-wide Analysis	MG-Ctr	chr5:15888551-15888650		9.25	0.000130315	MG	Ctr	1	0
Genome-wide Analysis	MG-Ctr	chr14:61975851-61975950		8.25	0.000132755	MG	Ctr	1	0
Genome-wide Analysis	MG-Ctr	chr4:135715651-135715750		9.75	0.000137472	MG	Ctr	1	0
Genome-wide Analysis	MG-Ctr	chr11:78827951-78828050		10	0.000137982	MG	Ctr	1	0
Genome-wide Analysis	MG-Ctr	chr5:114726051-114726150		9	0.00013822	MG	Ctr	1	0
Genome-wide Analysis	MG-Ctr	chr16:63328551-63328650		-7.75	0.000138523	Ctr	MG	1	0
Genome-wide Analysis	MG-Ctr	chr4:128456251-128456350		8	0.000138614	MG	Ctr	1	0
Genome-wide Analysis	MG-Ctr	chr11:18728651-18728750		8	0.00013873	MG	Ctr	1	0
Genome-wide Analysis	MG-Ctr	chr9:31281251-31281350		8.5	0.00013931	MG	Ctr	1	0
Genome-wide Analysis	MG-Ctr	chr11:117928751-117928850		9.5	0.000145365	MG	Ctr	1	0
Genome-wide Analysis	MG-Ctr	chr3:109412051-109412150		-7.5	0.000146489	Ctr	MG	1	0
Genome-wide Analysis	MG-Ctr	chr4:134590551-134590650		9	0.000149618	MG	Ctr	1	0
Genome-wide Analysis	MG-Ctr	chr9:27441951-27442050		-7.5	0.000150386	Ctr	MG	1	0
Genome-wide Analysis	MG-Ctr	chr17:31108951-31109050		26.75	0.000153206	MG	Ctr	1	0
Genome-wide Analysis	MG-Ctr	chr9:28250951-28251050		-7.75	0.000156478	Ctr	MG	1	0
Genome-wide Analysis	MG-Ctr	chr14:24319351-24319450		11	0.000160691	MG	Ctr	1	0
Genome-wide Analysis	MG-Ctr	chr5:89807551-89807650		-7.75	0.000161107	Ctr	MG	1	0
Genome-wide Analysis	MG-Ctr	chr17:33064651-33064750		8.5	0.000171297	MG	Ctr	1	0
Genome-wide Analysis	MG-Ctr	chr11:19866051-19866150		7.75	0.000173368	MG	Ctr	1	0
Genome-wide Analysis	MG-Ctr	chr19:3666651-3666750		8.25	0.000173728	MG	Ctr	1	0
Genome-wide Analysis	MG-Ctr	chr16:21403051-21403150		9	0.000174003	MG	Ctr	1	0
Genome-wide Analysis	MG-Ctr	chr7:57706951-57707050		-12.5	0.000174944	Ctr	MG	1	0
Genome-wide Analysis	MG-Ctr	chr2:20963051-20963150		8.75	0.000176328	MG	Ctr	1	0
Genome-wide Analysis	MG-Ctr	chr8:124636751-124636850		8.25	0.000177319	MG	Ctr	1	0
Genome-wide Analysis	MG-Ctr	chr14:70059651-70059750		14.25	0.000180184	MG	Ctr	1	0
Genome-wide Analysis	MG-Ctr	chr7:61777251-61777350		8.75	0.000182904	MG	Ctr	1	0
Genome-wide Analysis	MG-Ctr	chr10:81101251-81101350		9	0.000183569	MG	Ctr	1	0
Genome-wide Analysis	MG-Ctr	chr11:43371751-43371850		8.25	0.000183721	MG	Ctr	1	0
Genome-wide Analysis	MG-Ctr	chr3:33636451-33636550		8.5	0.000185709	MG	Ctr	1	0
Genome-wide Analysis	MG-Ctr	chr11:84660851-84660950		9	0.000186892	MG	Ctr	1	0
Genome-wide Analysis	MG-Ctr	chr7:71653351-71653450		18.5	0.000187164	MG	Ctr	1	0
Genome-wide Analysis	MG-Ctr	chr8:48713051-48713150		8.5	0.000187916	MG	Ctr	0	1
Genome-wide Analysis	MG-Ctr	chrX:76102651-76102750		8.75	0.000189771	MG	Ctr	1	0
Genome-wide Analysis	MG-Ctr	chr14:35318151-35318250		8.75	0.000196629	MG	Ctr	1	0
Genome-wide Analysis	MG-Ctr	chr8:13985151-13985250		17.75	0.000198292	MG	Ctr	1	0
Genome-wide Analysis	MG-Ctr	chr1:187453051-187453150		7.75	0.000200181	MG	Ctr	1	0
Genome-wide Analysis	MG-Ctr	chr12:81635051-81635150		8.5	0.000207697	MG	Ctr	1	0
Genome-wide Analysis	MG-Ctr	chr7:16738451-16738550		8.25	0.000208829	MG	Ctr	1	0
Genome-wide Analysis	MG-Ctr	chr10:8455151-8455250		8.75	0.00021189	MG	Ctr	1	0
Genome-wide Analysis	MG-Ctr	chr7:48316051-48316150		-11.25	0.000213797	Ctr	MG	1	0
Genome-wide Analysis	MG-Ctr	chr3:106699451-106699550		-13.25	0.000215725	Ctr	MG	1	0
Genome-wide Analysis	MG-Ctr	chr2:151700651-151700750		8.75	0.000215832	MG	Ctr	1	0
Genome-wide Analysis	MG-Ctr	chr17:84113651-84113750		8	0.00021678	MG	Ctr	1	0
Genome-wide Analysis	MG-Ctr	chr6:64852051-64852150		7.75	0.000218236	MG	Ctr	1	0
Genome-wide Analysis	MG-Ctr	chr9:96853851-96853950		8.5	0.000219551	MG	Ctr	1	0
Genome-wide Analysis	MG-Ctr	chr10:107860151-107860250		-18	0.000220439	Ctr	MG	1	0
Genome-wide Analysis	MG-Ctr	chr3:109532851-109532950		8.5	0.00022789	MG	Ctr	1	0
Genome-wide Analysis	MG-Ctr	chr1:138944051-138944150		-12.25	0.000231471	Ctr	MG	1	0
Genome-wide Analysis	MG-Ctr	chr11:84727651-84727750		8.25	0.00023157	MG	Ctr	1	0
Genome-wide Analysis	MG-Ctr	chr5:77586151-77586250		8.5	0.000232197	MG	Ctr	1	0
Genome-wide Analysis	MG-Ctr	chr5:106381251-106381350		8	0.000235179	MG	Ctr	1	0
Genome-wide Analysis	MG-Ctr	chr9:40411651-40411750		8	0.000236071	MG	Ctr	1	0
Genome-wide Analysis	MG-Ctr	chr5:151691451-151691550		8	0.000238274	MG	Ctr	1	0
Genome-wide Analysis	MG-Ctr	chr10:79016151-79016250		16	0.000245577	MG	Ctr	1	0
Genome-wide Analysis	MG-Ctr	chr7:130205351-130205450		7.5	0.000246888	MG	Ctr	1	0
Genome-wide Analysis	MG-Ctr	chr8:120087351-120087450		7.5	0.000249498	MG	Ctr	1	0
Genome-wide Analysis	MG-Ctr	chr1:181376851-181376950		8.25	0.000250172	MG	Ctr	1	0
Genome-wide Analysis	MG-Ctr	chr11:63743351-63743450		-9.25	0.000250931	Ctr	MG	1	0
Genome-wide Analysis	MG-Ctr	chr2:34545551-34545650		7.75	0.000252499	MG	Ctr	1	0
Genome-wide Analysis	MG-Ctr	chr12:25978751-25978850		12.25	0.000253236	MG	Ctr	1	0
Genome-wide Analysis	MG-Ctr	chr6:135043851-135043950		-12	0.000253398	Ctr	MG	1	0
Genome-wide Analysis	MG-Ctr	chr19:42091551-42091650		8	0.000254787	MG	Ctr	1	0
Genome-wide Analysis	MG-Ctr	chrX:70284951-70285050		8	0.000257266	MG	Ctr	1	0
Genome-wide Analysis	MG-Ctr	chr19:43531551-43531650		8	0.000259731	MG	Ctr	1	0
Genome-wide Analysis	MG-Ctr	chr14:76851051-76851150		8.25	0.000259917	MG	Ctr	1	0
Genome-wide Analysis	MG-Ctr	chr7:141238351-141238450		16.25	0.000260723	MG	Ctr	1	0
Genome-wide Analysis	MG-Ctr	chr8:45922951-45923050		-10.75	0.000260863	Ctr	MG	1	0
Genome-wide Analysis	MG-Ctr	chr14:35905851-35905950		7.75	0.000269807	MG	Ctr	1	0
Genome-wide Analysis	MG-Ctr	chr10:120694651-120694750		8	0.000269955	MG	Ctr	1	0
Genome-wide Analysis	MG-Ctr	chr2:58640251-58640350		-11.25	0.000272018	Ctr	MG	1	0
Genome-wide Analysis	MG-Ctr	chr19:27470051-27470150		7.5	0.000280673	MG	Ctr	1	0
Genome-wide Analysis	MG-Ctr	chr9:112415351-112415450		7.5	0.000289004	MG	Ctr	1	0
Genome-wide Analysis	MG-Ctr	chr18:90761751-90761850		-11	0.000291916	Ctr	MG	1	0
Genome-wide Analysis	MG-Ctr	chr13:94418251-94418350		-10	0.000293144	Ctr	MG	1	0
Genome-wide Analysis	MG-Ctr	chr7:91172051-91172150		-10.5	0.000299769	Ctr	MG	1	0
Genome-wide Analysis	MG-Ctr	chrX:98187051-98187150		-11.75	0.000305828	Ctr	MG	1	0
Genome-wide Analysis	MG-Ctr	chr5:122706051-122706150		16	0.000307393	MG	Ctr	1	0
Genome-wide Analysis	MG-Ctr	chr10:82244951-82245050		18	0.000312557	MG	Ctr	1	0
Genome-wide Analysis	MG-Ctr	chr9:48518751-48518850		7.75	0.000315833	MG	Ctr	1	0
Genome-wide Analysis	MG-Ctr	chr16:83207351-83207450		-10.5	0.000328872	Ctr	MG	1	0
Genome-wide Analysis	MG-Ctr	chr7:85880051-85880150		15.25	0.000329959	MG	Ctr	1	0
Genome-wide Analysis	MG-Ctr	chr2:167242351-167242450		14.5	0.000330748	MG	Ctr	1	0
Genome-wide Analysis	MG-Ctr	chr2:53856051-53856150		-10.75	0.00033209	Ctr	MG	1	0
Genome-wide Analysis	MG-Ctr	chr5:6309251-6309350		-9.75	0.000338634	Ctr	MG	1	0
Genome-wide Analysis	MG-Ctr	chr15:96833751-96833850		26.5	0.000342758	MG	Ctr	1	0
Genome-wide Analysis	MG-Ctr	chr5:66136451-66136550		27.25	0.000346017	MG	Ctr	1	0
Genome-wide Analysis	MG-Ctr	chr6:72984651-72984750		15.75	0.000346229	MG	Ctr	1	0
Genome-wide Analysis	MG-Ctr	chr8:17741951-17742050		-10.5	0.000347206	Ctr	MG	1	0
Genome-wide Analysis	MG-Ctr	chr14:66920851-66920950		13.25	0.000347208	MG	Ctr	1	0
Genome-wide Analysis	MG-Ctr	chr11:103928851-103928950		7.5	0.00034943	MG	Ctr	1	0
Genome-wide Analysis	MG-Ctr	chr19:16268851-16268950		-12	0.000351707	Ctr	MG	1	0
Genome-wide Analysis	MG-Ctr	chr8:120936451-120936550		-12	0.00036591	Ctr	MG	1	0
Genome-wide Analysis	MG-Ctr	chr5:115043551-115043650		14.25	0.000367178	MG	Ctr	1	0
Genome-wide Analysis	MG-Ctr	chr16:26240851-26240950		-12.25	0.000367181	Ctr	MG	1	0
Genome-wide Analysis	MG-Ctr	chr3:9084351-9084450		11.75	0.000370407	MG	Ctr	1	0
Genome-wide Analysis	MG-Ctr	chr12:95666051-95666150		-9.5	0.000376747	Ctr	MG	1	0
Genome-wide Analysis	MG-Ctr	chr4:153485551-153485650		15	0.000389957	MG	Ctr	1	0
Genome-wide Analysis	MG-Ctr	chr4:139491351-139491450		15.75	0.000391571	MG	Ctr	1	0
Genome-wide Analysis	MG-Ctr	chr3:49787551-49787650		-9.5	0.000392863	Ctr	MG	1	0
Genome-wide Analysis	MG-Ctr	chr4:138755651-138755750		19	0.000408693	MG	Ctr	1	0
Genome-wide Analysis	MG-Ctr	chr7:144306751-144306850		-10	0.000427158	Ctr	MG	1	0
Genome-wide Analysis	MG-Ctr	chr3:127253251-127253350		-10.25	0.000430299	Ctr	MG	1	0
Genome-wide Analysis	MG-Ctr	chr11:75231051-75231150		-8.75	0.000437583	Ctr	MG	1	0
Genome-wide Analysis	MG-Ctr	chr1:42201551-42201650		-14.5	0.000445947	Ctr	MG	1	0
Genome-wide Analysis	MG-Ctr	chr17:47844651-47844750		20.75	0.00044907	MG	Ctr	1	0
Genome-wide Analysis	MG-Ctr	chr15:41367651-41367750		-8.75	0.00045297	Ctr	MG	1	0
Genome-wide Analysis	MG-Ctr	chr8:48468851-48468950		11.5	0.000454182	MG	Ctr	1	0
Genome-wide Analysis	MG-Ctr	chr8:30435251-30435350		-9.75	0.000456868	Ctr	MG	1	0
Genome-wide Analysis	MG-Ctr	chr4:152949651-152949750		18.25	0.000464556	MG	Ctr	1	0
Genome-wide Analysis	MG-Ctr	chr11:15822251-15822350		-10.75	0.000467077	Ctr	MG	1	0
Genome-wide Analysis	MG-Ctr	chr16:3520851-3520950		8	0.000473752	MG	Ctr	1	0
Genome-wide Analysis	MG-Ctr	chr11:104116651-104116750		14.5	0.000473773	MG	Ctr	1	0
Genome-wide Analysis	MG-Ctr	chr12:54076551-54076650		-8.5	0.000476517	Ctr	MG	1	0
Genome-wide Analysis	MG-Ctr	chr9:9076751-9076850		-8.75	0.000480419	Ctr	MG	1	0
Genome-wide Analysis	MG-Ctr	chr17:56404651-56404750		12.5	0.000480679	MG	Ctr	1	0
Genome-wide Analysis	MG-Ctr	chr3:58957051-58957150		-10.75	0.000483001	Ctr	MG	1	0
Genome-wide Analysis	MG-Ctr	chr11:114730051-114730150		12	0.000485196	MG	Ctr	1	0
Genome-wide Analysis	MG-Ctr	chr14:25999351-25999450		9.25	0.000487713	MG	Ctr	1	0
Genome-wide Analysis	MG-Ctr	chr12:25169451-25169550		-10.25	0.000487834	Ctr	MG	1	0
Genome-wide Analysis	MG-Ctr	chr13:100060651-100060750		9.25	0.000489841	MG	Ctr	1	0
Genome-wide Analysis	MG-Ctr	chr7:36665551-36665650		19.25	0.000495931	MG	Ctr	1	0
Genome-wide Analysis	MG-Ctr	chr11:98503151-98503250		9.25	0.000497096	MG	Ctr	1	0
Genome-wide Analysis	MG-Ctr	chr4:124901851-124901950		8.25	0.000502069	MG	Ctr	1	0
Genome-wide Analysis	MG-Ctr	chr5:98247451-98247550		-11.75	0.000509845	Ctr	MG	1	0
Genome-wide Analysis	MG-Ctr	chr9:15949351-15949450		-11.25	0.000509922	Ctr	MG	1	0
Genome-wide Analysis	MG-Ctr	chr19:39164951-39165050		-10.25	0.000512193	Ctr	MG	1	0
Genome-wide Analysis	MG-Ctr	chr9:83436251-83436350		-8.5	0.000515652	Ctr	MG	1	0
Genome-wide Analysis	MG-Ctr	chr12:10170451-10170550		-9.5	0.000516545	Ctr	MG	1	0
Genome-wide Analysis	MG-Ctr	chr3:35158751-35158850		-10	0.000516678	Ctr	MG	1	0
Genome-wide Analysis	MG-Ctr	chr16:96862251-96862350		18.5	0.000518603	MG	Ctr	1	0
Genome-wide Analysis	MG-Ctr	chr7:135160651-135160750		13.75	0.000519189	MG	Ctr	1	0
Genome-wide Analysis	MG-Ctr	chr7:70100451-70100550		-10.75	0.000522468	Ctr	MG	1	0
Genome-wide Analysis	MG-Ctr	chr15:82046451-82046550		12.5	0.000526175	MG	Ctr	1	0
Genome-wide Analysis	MG-Ctr	chr9:42699051-42699150		-8.75	0.000537621	Ctr	MG	1	0
Genome-wide Analysis	MG-Ctr	chr9:101723751-101723850		-9.25	0.00053963	Ctr	MG	1	0
Genome-wide Analysis	MG-Ctr	chr9:55248151-55248250		-9.5	0.000555661	Ctr	MG	1	0
Genome-wide Analysis	MG-Ctr	chr8:75665451-75665550		-10	0.000558181	Ctr	MG	1	0
Genome-wide Analysis	MG-Ctr	chr6:18606851-18606950		-7.5	0.000565191	Ctr	MG	1	0
Genome-wide Analysis	MG-Ctr	chr1:36135551-36135650		10.75	0.000565799	MG	Ctr	1	0
Genome-wide Analysis	MG-Ctr	chr7:126979451-126979550		-16.5	0.000565973	Ctr	MG	1	0
Genome-wide Analysis	MG-Ctr	chr15:42153151-42153250		-10.5	0.000568579	Ctr	MG	1	0
Genome-wide Analysis	MG-Ctr	chr18:86446351-86446450		8.75	0.000571144	MG	Ctr	1	0
Genome-wide Analysis	MG-Ctr	chr9:31806251-31806350		-8	0.00057169	Ctr	MG	1	0
Genome-wide Analysis	MG-Ctr	chr1:142732051-142732150		-9	0.000572511	Ctr	MG	1	0
Genome-wide Analysis	MG-Ctr	chr19:12230651-12230750		7.25	0.000574567	MG	Ctr	1	0
Genome-wide Analysis	MG-Ctr	chr16:29965451-29965550		-8.5	0.00057503	Ctr	MG	1	0
Genome-wide Analysis	MG-Ctr	chr16:73196051-73196150		8.25	0.000578407	MG	Ctr	1	0
Genome-wide Analysis	MG-Ctr	chr7:151260551-151260650		-13.5	0.00058826	Ctr	MG	1	0
Genome-wide Analysis	MG-Ctr	chr11:103397351-103397450		31.75	0.000590387	MG	Ctr	1	0
Genome-wide Analysis	MG-Ctr	chr11:98623051-98623150		15.75	0.000591411	MG	Ctr	1	0
Genome-wide Analysis	MG-Ctr	chr5:122032151-122032250		13	0.000596848	MG	Ctr	1	0
Genome-wide Analysis	MG-Ctr	chr8:125193951-125194050		13.5	0.000602186	MG	Ctr	1	0
Genome-wide Analysis	MG-Ctr	chr6:113469351-113469450		-13.75	0.000603006	Ctr	MG	1	0
Genome-wide Analysis	MG-Ctr	chr4:106261651-106261750		-10	0.000603027	Ctr	MG	1	0
Genome-wide Analysis	MG-Ctr	chr1:192417551-192417650		10.75	0.000603591	MG	Ctr	1	0
Genome-wide Analysis	MG-Ctr	chr10:31555451-31555550		-10.25	0.000607209	Ctr	MG	1	0
Genome-wide Analysis	MG-Ctr	chr12:32890351-32890450		15.25	0.000608246	MG	Ctr	1	0
Genome-wide Analysis	MG-Ctr	chr9:45501851-45501950		19.75	0.000609791	MG	Ctr	1	0
Genome-wide Analysis	MG-Ctr	chr17:81775651-81775750		11.25	0.000610245	MG	Ctr	1	0
Genome-wide Analysis	MG-Ctr	chr4:151577151-151577250		16	0.000612103	MG	Ctr	1	0
Genome-wide Analysis	MG-Ctr	chr5:108445151-108445250		-10.5	0.000613519	Ctr	MG	1	0
Genome-wide Analysis	MG-Ctr	chr16:95571551-95571650		8.75	0.000618484	MG	Ctr	1	0
Genome-wide Analysis	MG-Ctr	chr8:81188551-81188650		24	0.000624242	MG	Ctr	1	0
Genome-wide Analysis	MG-Ctr	chr12:70440151-70440250		12.75	0.000627705	MG	Ctr	1	0
Genome-wide Analysis	MG-Ctr	chr13:12171851-12171950		12	0.000629802	MG	Ctr	1	0
Genome-wide Analysis	MG-Ctr	chr15:83908951-83909050		-9.25	0.000631662	Ctr	MG	1	0
Genome-wide Analysis	MG-Ctr	chr12:109517351-109517450		10.25	0.000636567	MG	Ctr	1	0
Genome-wide Analysis	MG-Ctr	chr13:24186351-24186450		32.25	0.000638068	MG	Ctr	1	0
Genome-wide Analysis	MG-Ctr	chr2:180541151-180541250		-7.5	0.000639367	Ctr	MG	1	0
Genome-wide Analysis	MG-Ctr	chr17:17567151-17567250		-9	0.00064147	Ctr	MG	1	0
Genome-wide Analysis	MG-Ctr	chr11:20646651-20646750		8.25	0.000644682	MG	Ctr	1	0
Genome-wide Analysis	MG-Ctr	chr12:29406451-29406550		13	0.000649346	MG	Ctr	1	0
Genome-wide Analysis	MG-Ctr	chr3:53711451-53711550		-9	0.00065621	Ctr	MG	1	0
Genome-wide Analysis	MG-Ctr	chrX:164910051-164910150		12.5	0.00065691	MG	Ctr	1	0
Genome-wide Analysis	MG-Ctr	chr7:151505351-151505450		13.25	0.000658242	MG	Ctr	1	0
Genome-wide Analysis	MG-Ctr	chr15:54658651-54658750		8.75	0.000663888	MG	Ctr	1	0
Genome-wide Analysis	MG-Ctr	chr8:26933551-26933650		18.25	0.000664699	MG	Ctr	1	0
Genome-wide Analysis	MG-Ctr	chr12:25615251-25615350		-8.25	0.000669087	Ctr	MG	1	0
Genome-wide Analysis	MG-Ctr	chr7:148123251-148123350		-8.75	0.000669813	Ctr	MG	1	0
Genome-wide Analysis	MG-Ctr	chr10:84264351-84264450		12.5	0.0006715	MG	Ctr	1	0
Genome-wide Analysis	MG-Ctr	chr4:61198351-61198450		-8.5	0.000673554	Ctr	MG	1	0
Genome-wide Analysis	MG-Ctr	chrX:154433751-154433850		12.25	0.000676818	MG	Ctr	1	0
Genome-wide Analysis	MG-Ctr	chr1:132890151-132890250		-10.25	0.000679899	Ctr	MG	1	0
Genome-wide Analysis	MG-Ctr	chr13:73920251-73920350		-11.25	0.000680002	Ctr	MG	1	0
Genome-wide Analysis	MG-Ctr	chr17:57024751-57024850		-9.25	0.000684154	Ctr	MG	1	0
Genome-wide Analysis	MG-Ctr	chr5:151983051-151983150		-12	0.000691024	Ctr	MG	1	0
Genome-wide Analysis	MG-Ctr	chr2:168160651-168160750		17.75	0.000693569	MG	Ctr	1	0
Genome-wide Analysis	MG-Ctr	chr4:55103151-55103250		-10.75	0.000697094	Ctr	MG	1	0
Genome-wide Analysis	MG-Ctr	chr9:124031451-124031550		-7.5	0.00069804	Ctr	MG	1	0
Genome-wide Analysis	MG-Ctr	chr11:67971751-67971850		8	0.00070338	MG	Ctr	1	0
Genome-wide Analysis	MG-Ctr	chr2:92630151-92630250		9.75	0.000704381	MG	Ctr	1	0
Genome-wide Analysis	MG-Ctr	chr1:154040051-154040150		-18.75	0.000707237	Ctr	MG	1	0
Genome-wide Analysis	MG-Ctr	chr8:119552351-119552450		12.25	0.000710866	MG	Ctr	1	0
Genome-wide Analysis	MG-Ctr	chr10:5131451-5131550		8.25	0.000720783	MG	Ctr	1	0
Genome-wide Analysis	MG-Ctr	chr2:92622251-92622350		-8.75	0.000722404	Ctr	MG	1	0
Genome-wide Analysis	MG-Ctr	chr13:41246851-41246950		8.25	0.000724292	MG	Ctr	1	0
Genome-wide Analysis	MG-Ctr	chr17:79937451-79937550		-9	0.000724615	Ctr	MG	1	0
Genome-wide Analysis	MG-Ctr	chr4:97073351-97073450		-12.5	0.000726579	Ctr	MG	1	0
Genome-wide Analysis	MG-Ctr	chr3:88428751-88428850		-12	0.000734343	Ctr	MG	1	0
Genome-wide Analysis	MG-Ctr	chr18:84384251-84384350		40	0.000734706	MG	Ctr	1	0
Genome-wide Analysis	MG-Ctr	chr1:72442351-72442450		59.25	0.000734749	MG	Ctr	1	0
Genome-wide Analysis	MG-Ctr	chr10:80996951-80997050		14.5	0.000739654	MG	Ctr	1	0
Genome-wide Analysis	MG-Ctr	chrY:2779651-2779750		-11.5	0.000758666	Ctr	MG	1	0
Genome-wide Analysis	MG-Ctr	chr4:153766151-153766250		12.75	0.000758942	MG	Ctr	1	0
Genome-wide Analysis	MG-Ctr	chr16:49870551-49870650		-8	0.000760277	Ctr	MG	1	0
Genome-wide Analysis	MG-Ctr	chr2:26931751-26931850		8.75	0.000763366	MG	Ctr	1	0
Genome-wide Analysis	MG-Ctr	chr5:102575951-102576050		-8.25	0.000786464	Ctr	MG	1	0
Genome-wide Analysis	MG-Ctr	chr9:28235551-28235650		-8.25	0.000790103	Ctr	MG	1	0
Genome-wide Analysis	MG-Ctr	chr13:44530751-44530850		-9	0.00079014	Ctr	MG	1	0
Genome-wide Analysis	MG-Ctr	chr11:75480251-75480350		18.5	0.000798815	MG	Ctr	1	0
Genome-wide Analysis	MG-Ctr	chr4:108030551-108030650		-10	0.000812946	Ctr	MG	1	0
Genome-wide Analysis	MG-Ctr	chr8:11155851-11155950		-7.25	0.000815094	Ctr	MG	1	0
Genome-wide Analysis	MG-Ctr	chr7:106428051-106428150		27	0.000822073	MG	Ctr	1	0
Genome-wide Analysis	MG-Ctr	chr10:115560951-115561050		-8.75	0.000822461	Ctr	MG	1	0
Genome-wide Analysis	MG-Ctr	chr5:106205951-106206050		-7.75	0.00082281	Ctr	MG	1	0
Genome-wide Analysis	MG-Ctr	chr11:64780551-64780650		-7	0.000824067	Ctr	MG	1	0
Genome-wide Analysis	MG-Ctr	chr19:7211751-7211850		10.75	0.0008259	MG	Ctr	1	0
Genome-wide Analysis	MG-Ctr	chr5:61091351-61091450		12.25	0.000826407	MG	Ctr	1	0
Genome-wide Analysis	MG-Ctr	chr17:11537451-11537550		9.25	0.000826451	MG	Ctr	1	0
Genome-wide Analysis	MG-Ctr	chr13:51831951-51832050		11	0.000831452	MG	Ctr	1	0
Genome-wide Analysis	MG-Ctr	chr9:45112551-45112650		17.5	0.000837621	MG	Ctr	1	0
Genome-wide Analysis	MG-Ctr	chr8:120581651-120581750		-8.5	0.000840117	Ctr	MG	1	0
Genome-wide Analysis	MG-Ctr	chr10:88857551-88857650		7.75	0.000844572	MG	Ctr	1	0
Genome-wide Analysis	MG-Ctr	chr1:36219951-36220050		9.5	0.000849162	MG	Ctr	1	0
Genome-wide Analysis	MG-Ctr	chr11:74272351-74272450		9.75	0.000851806	MG	Ctr	1	0
Genome-wide Analysis	MG-Ctr	chr7:96229051-96229150		-10.5	0.00085415	Ctr	MG	1	0
Genome-wide Analysis	MG-Ctr	chr6:92216051-92216150		16.75	0.000858534	MG	Ctr	1	0
Genome-wide Analysis	MG-Ctr	chr8:68053051-68053150		-8.75	0.000868761	Ctr	MG	1	0
Genome-wide Analysis	MG-Ctr	chr1:88154651-88154750		-8.75	0.000870694	Ctr	MG	1	0
Genome-wide Analysis	MG-Ctr	chr10:100889951-100890050		11	0.00087296	MG	Ctr	1	0
Genome-wide Analysis	MG-Ctr	chr1:11437851-11437950		-8.75	0.000876799	Ctr	MG	1	0
Genome-wide Analysis	MG-Ctr	chr18:36178251-36178350		-11.75	0.00087796	Ctr	MG	1	0
Genome-wide Analysis	MG-Ctr	chr13:82730251-82730350		-8	0.000883191	Ctr	MG	1	0
Genome-wide Analysis	MG-Ctr	chr5:104301551-104301650		7.25	0.000888486	MG	Ctr	1	0
Genome-wide Analysis	MG-Ctr	chr11:81179951-81180050		-9	0.000893442	Ctr	MG	1	0
Genome-wide Analysis	MG-Ctr	chr11:105452851-105452950		-7	0.000893549	Ctr	MG	1	0
Genome-wide Analysis	MG-Ctr	chr11:84476051-84476150		8.25	0.000899495	MG	Ctr	1	0
Genome-wide Analysis	MG-Ctr	chr2:15700451-15700550		-7	0.000899937	Ctr	MG	1	0
Genome-wide Analysis	MG-Ctr	chr8:28047851-28047950		10.75	0.000900826	MG	Ctr	1	0
Genome-wide Analysis	MG-Ctr	chr9:67200251-67200350		-7	0.000901042	Ctr	MG	1	0
Genome-wide Analysis	MG-Ctr	chr13:114358551-114358650		17	0.000901238	MG	Ctr	1	0
Genome-wide Analysis	MG-Ctr	chr7:81527051-81527150		-8	0.000902211	Ctr	MG	1	0
Genome-wide Analysis	MG-Ctr	chr16:33610751-33610850		17.75	0.000905183	MG	Ctr	1	0
Genome-wide Analysis	MG-Ctr	chr17:86272351-86272450		32.75	0.000905976	MG	Ctr	1	0
Genome-wide Analysis	MG-Ctr	chr16:35465151-35465250		16.75	0.000909861	MG	Ctr	1	0
Genome-wide Analysis	MG-Ctr	chr19:53281051-53281150		33	0.000910273	MG	Ctr	1	0
Genome-wide Analysis	MG-Ctr	chr5:143078251-143078350		-9.5	0.000917055	Ctr	MG	1	0
Genome-wide Analysis	MG-Ctr	chr14:121990551-121990650		12.5	0.000922178	MG	Ctr	1	0
Genome-wide Analysis	MG-Ctr	chr17:26193451-26193550		9.5	0.000929481	MG	Ctr	1	0
Genome-wide Analysis	MG-Ctr	chr9:51380251-51380350		-11	0.000931329	Ctr	MG	1	0
Genome-wide Analysis	MG-Ctr	chr6:68692951-68693050		-9	0.000933037	Ctr	MG	1	0
Genome-wide Analysis	MG-Ctr	chr6:95865051-95865150		26.25	0.000933053	MG	Ctr	1	0
Genome-wide Analysis	MG-Ctr	chr16:48277251-48277350		10.75	0.000934862	MG	Ctr	1	0
Genome-wide Analysis	MG-Ctr	chr3:63371751-63371850		-8.75	0.000935068	Ctr	MG	1	0
Genome-wide Analysis	MG-Ctr	chr10:51164351-51164450		19.75	0.000946715	MG	Ctr	1	0
Genome-wide Analysis	MG-Ctr	chr12:77918951-77919050		-10.25	0.000947318	Ctr	MG	1	0
Genome-wide Analysis	MG-Ctr	chr11:31633151-31633250		12.75	0.00094981	MG	Ctr	1	0
Genome-wide Analysis	MG-Ctr	chr5:122853351-122853450		11	0.00095219	MG	Ctr	1	0
Genome-wide Analysis	MG-Ctr	chr11:92903551-92903650		-9.25	0.000954691	Ctr	MG	1	0
Genome-wide Analysis	MG-Ctr	chr12:41612351-41612450		8	0.000956896	MG	Ctr	1	0
Genome-wide Analysis	MG-Ctr	chr11:78903051-78903150		37.25	0.000961983	MG	Ctr	1	0
Genome-wide Analysis	MG-Ctr	chr11:108357851-108357950		-8.75	0.000964905	Ctr	MG	1	0
Genome-wide Analysis	MG-Ctr	chr3:31280651-31280750		-8.75	0.000973764	Ctr	MG	1	0
Genome-wide Analysis	MG-Ctr	chr11:75819951-75820050		7.75	0.000973804	MG	Ctr	1	0
Genome-wide Analysis	MG-Ctr	chr5:128043851-128043950		16.25	0.000991611	MG	Ctr	1	0
Genome-wide Analysis	MG-Ctr	chr10:122230451-122230550		11.75	0.00099262	MG	Ctr	1	0
Genome-wide Analysis	MG-Ctr	chr5:125231251-125231350		10.5	0.000993934	MG	Ctr	1	0
Genome-wide Analysis	MG-Ctr	chr18:53173151-53173250		-8.75	0.000998489	Ctr	MG	1	0
Genome-wide Analysis	MG-Ctr	chr13:101292551-101292650		10	0.000999324	MG	Ctr	1	0
Genome-wide Analysis	MG-Ctr	chr12:106515651-106515750		9.5	0.00100032	MG	Ctr	1	0
Genome-wide Analysis	MG-Ctr	chr14:49569851-49569950		-7.5	0.00100336	Ctr	MG	1	0
Genome-wide Analysis	MG-Ctr	chr5:51137751-51137850		-10	0.00100958	Ctr	MG	1	0
Genome-wide Analysis	MG-Ctr	chr5:81209951-81210050		-7	0.00101183	Ctr	MG	1	0
Genome-wide Analysis	MG-Ctr	chr12:106668851-106668950		-10.75	0.00101447	Ctr	MG	1	0
Genome-wide Analysis	MG-Ctr	chr4:101139751-101139850		-7.75	0.00101448	Ctr	MG	1	0
Genome-wide Analysis	MG-Ctr	chr13:35639051-35639150		-8	0.00102739	Ctr	MG	1	0
Genome-wide Analysis	MG-Ctr	chr9:113394051-113394150		-7.75	0.0010317	Ctr	MG	1	0
Genome-wide Analysis	MG-Ctr	chr12:11315251-11315350		-10.25	0.00103345	Ctr	MG	1	0
Genome-wide Analysis	MG-Ctr	chr13:71701351-71701450		10.5	0.00103367	MG	Ctr	1	0
Genome-wide Analysis	MG-Ctr	chr18:38647051-38647150		11	0.00104623	MG	Ctr	1	0
Genome-wide Analysis	MG-Ctr	chr6:118509651-118509750		-12.25	0.0010489	Ctr	MG	1	0
Genome-wide Analysis	MG-Ctr	chr15:79309251-79309350		11.25	0.00105226	MG	Ctr	1	0
Genome-wide Analysis	MG-Ctr	chr8:12350351-12350450		9.5	0.00105825	MG	Ctr	1	0
Genome-wide Analysis	MG-Ctr	chr15:59771951-59772050		-12	0.00106335	Ctr	MG	1	0
Genome-wide Analysis	MG-Ctr	chr18:5852951-5853050		10.75	0.00107336	MG	Ctr	1	0
Genome-wide Analysis	MG-Ctr	chr5:42364451-42364550		-7.75	0.00108302	Ctr	MG	1	0
Genome-wide Analysis	MG-Ctr	chr6:30654451-30654550		28.75	0.00108345	MG	Ctr	1	0
Genome-wide Analysis	MG-Ctr	chrX:16040951-16041050		-8.25	0.00109001	Ctr	MG	1	0
Genome-wide Analysis	MG-Ctr	chr4:90878751-90878850		-8.5	0.00109159	Ctr	MG	1	0
Genome-wide Analysis	MG-Ctr	chr15:12371651-12371750		-9.5	0.00109985	Ctr	MG	1	0
Genome-wide Analysis	MG-Ctr	chr1:20869751-20869850		20.75	0.00110276	MG	Ctr	1	0
Genome-wide Analysis	MG-Ctr	chr12:17856851-17856950		-8.25	0.00110981	Ctr	MG	1	0
Genome-wide Analysis	MG-Ctr	chr7:69201951-69202050		-10.75	0.00111604	Ctr	MG	1	0
Genome-wide Analysis	MG-Ctr	chr1:108319951-108320050		-9.5	0.00112984	Ctr	MG	1	0
Genome-wide Analysis	MG-Ctr	chr8:95473551-95473650		15.5	0.00113381	MG	Ctr	1	0
Genome-wide Analysis	MG-Ctr	chr19:47503951-47504050		10.75	0.00113682	MG	Ctr	1	0
Genome-wide Analysis	MG-Ctr	chr2:91753351-91753450		-11.5	0.0011427	Ctr	MG	1	0
Genome-wide Analysis	MG-Ctr	chr5:151917851-151917950		-11.25	0.00114677	Ctr	MG	1	0
Genome-wide Analysis	MG-Ctr	chr1:95326351-95326450		22	0.00115128	MG	Ctr	1	0
Genome-wide Analysis	MG-Ctr	chr1:43624751-43624850		10.5	0.0011523	MG	Ctr	1	0
Genome-wide Analysis	MG-Ctr	chr2:162131651-162131750		10.25	0.0011559	MG	Ctr	1	0
Genome-wide Analysis	MG-Ctr	chr2:60479451-60479550		-7.25	0.00115613	Ctr	MG	1	0
Genome-wide Analysis	MG-Ctr	chr11:119575751-119575850		7.75	0.00115855	MG	Ctr	1	0
Genome-wide Analysis	MG-Ctr	chr4:115930651-115930750		-9	0.00116705	Ctr	MG	1	0
Genome-wide Analysis	MG-Ctr	chr7:81498251-81498350		10.5	0.00117338	MG	Ctr	1	0
Genome-wide Analysis	MG-Ctr	chr10:61174251-61174350		8.75	0.00117667	MG	Ctr	1	0
Genome-wide Analysis	MG-Ctr	chrX:61976851-61976950		12.25	0.00118313	MG	Ctr	1	0
Genome-wide Analysis	MG-Ctr	chr8:75864751-75864850		-7.5	0.00118414	Ctr	MG	1	0
Genome-wide Analysis	MG-Ctr	chr17:83610351-83610450		-7.5	0.00118631	Ctr	MG	1	0
Genome-wide Analysis	MG-Ctr	chr11:89319051-89319150		-10.75	0.00118772	Ctr	MG	1	0
Genome-wide Analysis	MG-Ctr	chr2:31374351-31374450		9.5	0.0011902	MG	Ctr	1	0
Genome-wide Analysis	MG-Ctr	chr7:6303351-6303450		19.5	0.00119113	MG	Ctr	1	0
Genome-wide Analysis	MG-Ctr	chr10:73192951-73193050		-9.25	0.00119474	Ctr	MG	1	0
Genome-wide Analysis	MG-Ctr	chr10:31416251-31416350		12	0.00119518	MG	Ctr	1	0
Genome-wide Analysis	MG-Ctr	chr11:120590451-120590550		11.25	0.00120268	MG	Ctr	1	0
Genome-wide Analysis	MG-Ctr	chr8:13881151-13881250		-10.25	0.00120717	Ctr	MG	1	0
Genome-wide Analysis	MG-Ctr	chr12:77558451-77558550		16	0.00120903	MG	Ctr	1	0
Genome-wide Analysis	MG-Ctr	chr2:10316651-10316750		11	0.00121154	MG	Ctr	1	0
Genome-wide Analysis	MG-Ctr	chr10:80421451-80421550		7.5	0.00121666	MG	Ctr	1	0
Genome-wide Analysis	MG-Ctr	chr8:92280051-92280150		16.25	0.00121849	MG	Ctr	1	0
Genome-wide Analysis	MG-Ctr	chr2:121452851-121452950		-8	0.00122117	Ctr	MG	1	0
Genome-wide Analysis	MG-Ctr	chr1:194193551-194193650		8.5	0.00122521	MG	Ctr	1	0
Genome-wide Analysis	MG-Ctr	chr1:179483551-179483650		8.25	0.00122765	MG	Ctr	1	0
Genome-wide Analysis	MG-Ctr	chrX:98703151-98703250		-8.75	0.00123196	Ctr	MG	1	0
Genome-wide Analysis	MG-Ctr	chr12:110685451-110685550		11.5	0.00123362	MG	Ctr	1	0
Genome-wide Analysis	MG-Ctr	chr2:157687451-157687550		-13.25	0.00123406	Ctr	MG	1	0
Genome-wide Analysis	MG-Ctr	chr4:147511251-147511350		34	0.00123958	MG	Ctr	1	0
Genome-wide Analysis	MG-Ctr	chr18:76855751-76855850		7.5	0.00124127	MG	Ctr	1	0
Genome-wide Analysis	MG-Ctr	chr5:112033551-112033650		10.75	0.00124362	MG	Ctr	1	0
Genome-wide Analysis	MG-Ctr	chr11:18997151-18997250		-8.75	0.00124404	Ctr	MG	1	0
Genome-wide Analysis	MG-Ctr	chr6:27921951-27922050		-7.5	0.00124723	Ctr	MG	1	0
Genome-wide Analysis	MG-Ctr	chr7:77221651-77221750		-9.75	0.00124869	Ctr	MG	1	0
Genome-wide Analysis	MG-Ctr	chr2:141849451-141849550		-8	0.00124914	Ctr	MG	1	0
Genome-wide Analysis	MG-Ctr	chr5:128765951-128766050		-7.5	0.00125139	Ctr	MG	1	0
Genome-wide Analysis	MG-Ctr	chr2:94145051-94145150		15	0.00125797	MG	Ctr	1	0
Genome-wide Analysis	MG-Ctr	chr5:111201751-111201850		-7.25	0.00126155	Ctr	MG	1	0
Genome-wide Analysis	MG-Ctr	chr8:13478051-13478150		10	0.00126208	MG	Ctr	1	0
Genome-wide Analysis	MG-Ctr	chr1:171513451-171513550		-8.25	0.00126704	Ctr	MG	1	0
Genome-wide Analysis	MG-Ctr	chr8:126008051-126008150		15.75	0.00127161	MG	Ctr	1	0
Genome-wide Analysis	MG-Ctr	chr12:112841551-112841650		8.5	0.00127639	MG	Ctr	1	0
Genome-wide Analysis	MG-Ctr	chr14:55870851-55870950		8.5	0.00128563	MG	Ctr	1	0
Genome-wide Analysis	MG-Ctr	chr10:7421551-7421650		15.75	0.00128602	MG	Ctr	1	0
Genome-wide Analysis	MG-Ctr	chrX:94295751-94295850		-7	0.00128895	Ctr	MG	1	0
Genome-wide Analysis	MG-Ctr	chr13:24251151-24251250		-8.25	0.00129387	Ctr	MG	1	0
Genome-wide Analysis	MG-Ctr	chr12:106050051-106050150		12.75	0.00129686	MG	Ctr	1	0
Genome-wide Analysis	MG-Ctr	chr15:95619251-95619350		-8.5	0.00129696	Ctr	MG	1	0
Genome-wide Analysis	MG-Ctr	chr14:64586051-64586150		7.5	0.00129862	MG	Ctr	1	0
Genome-wide Analysis	MG-Ctr	chrX:148647751-148647850		-9	0.00130237	Ctr	MG	1	0
Genome-wide Analysis	MG-Ctr	chr5:147974451-147974550		-11	0.00131019	Ctr	MG	1	0
Genome-wide Analysis	MG-Ctr	chr17:13684551-13684650		15.5	0.00131474	MG	Ctr	1	0
Genome-wide Analysis	MG-Ctr	chr12:91034051-91034150		-7.25	0.00131767	Ctr	MG	1	0
Genome-wide Analysis	MG-Ctr	chr17:23694151-23694250		20.75	0.00132174	MG	Ctr	1	0
Genome-wide Analysis	MG-Ctr	chr5:106264251-106264350		14.75	0.00132553	MG	Ctr	1	0
Genome-wide Analysis	MG-Ctr	chr12:107865551-107865650		-7.5	0.0013307	Ctr	MG	1	0
Genome-wide Analysis	MG-Ctr	chr5:66789451-66789550		-9	0.00133607	Ctr	MG	1	0
Genome-wide Analysis	MG-Ctr	chr6:49258651-49258750		8.75	0.00133766	MG	Ctr	1	0
Genome-wide Analysis	MG-Ctr	chr19:30895351-30895450		-9	0.00133962	Ctr	MG	1	0
Genome-wide Analysis	MG-Ctr	chr10:29016551-29016650		8.75	0.00134954	MG	Ctr	1	0
Genome-wide Analysis	MG-Ctr	chrX:133991151-133991250		-8.25	0.00135177	Ctr	MG	1	0
Genome-wide Analysis	MG-Ctr	chr9:56050351-56050450		27.75	0.00135231	MG	Ctr	1	0
Genome-wide Analysis	MG-Ctr	chr16:11877651-11877750		-7.5	0.00136584	Ctr	MG	1	0
Genome-wide Analysis	MG-Ctr	chr19:44436351-44436450		-7.25	0.00136739	Ctr	MG	1	0
Genome-wide Analysis	MG-Ctr	chr16:91535251-91535350		8.75	0.00137027	MG	Ctr	1	0
Genome-wide Analysis	MG-Ctr	chr7:47508451-47508550		-7.25	0.00137038	Ctr	MG	1	0
Genome-wide Analysis	MG-Ctr	chr4:153972151-153972250		9	0.00137309	MG	Ctr	1	0
Genome-wide Analysis	MG-Ctr	chr8:87189251-87189350		23	0.00137469	MG	Ctr	1	0
Genome-wide Analysis	MG-Ctr	chr2:115776451-115776550		-7.25	0.00137758	Ctr	MG	1	0
Genome-wide Analysis	MG-Ctr	chr7:82177451-82177550		-8.25	0.00137768	Ctr	MG	1	0
Genome-wide Analysis	MG-Ctr	chr14:105288551-105288650		-10.75	0.00139036	Ctr	MG	1	0
Genome-wide Analysis	MG-Ctr	chr2:96535151-96535250		-8	0.0013978	Ctr	MG	1	0
Genome-wide Analysis	MG-Ctr	chr19:53961651-53961750		8.25	0.0013993	MG	Ctr	1	0
Genome-wide Analysis	MG-Ctr	chr6:112347951-112348050		-7	0.00140086	Ctr	MG	1	0
Genome-wide Analysis	MG-Ctr	chr6:135773151-135773250		-10.5	0.0014053	Ctr	MG	1	0
Genome-wide Analysis	MG-Ctr	chr10:79457451-79457550		9.5	0.00140533	MG	Ctr	1	0
Genome-wide Analysis	MG-Ctr	chr5:39912651-39912750		11.75	0.00140559	MG	Ctr	1	0
Genome-wide Analysis	MG-Ctr	chr17:5859151-5859250		10	0.00140651	MG	Ctr	1	0
Genome-wide Analysis	MG-Ctr	chr6:142784251-142784350		17	0.00142363	MG	Ctr	1	0
Genome-wide Analysis	MG-Ctr	chr4:78097251-78097350		-7.5	0.00142782	Ctr	MG	1	0
Genome-wide Analysis	MG-Ctr	chr2:28000351-28000450		14	0.00142941	MG	Ctr	1	0
Genome-wide Analysis	MG-Ctr	chr17:87689051-87689150		-7.25	0.00142952	Ctr	MG	1	0
Genome-wide Analysis	MG-Ctr	chr9:82733551-82733650		-9.75	0.00143493	Ctr	MG	1	0
Genome-wide Analysis	MG-Ctr	chr2:25114851-25114950		11.75	0.00143991	MG	Ctr	1	0
Genome-wide Analysis	MG-Ctr	chr1:177602951-177603050		-8.5	0.00144224	Ctr	MG	1	0
Genome-wide Analysis	MG-Ctr	chr3:42165251-42165350		-11	0.00144942	Ctr	MG	1	0
Genome-wide Analysis	MG-Ctr	chr3:54743151-54743250		10	0.00145412	MG	Ctr	1	0
Genome-wide Analysis	MG-Ctr	chr2:75160251-75160350		8.5	0.00146534	MG	Ctr	1	0
Genome-wide Analysis	MG-Ctr	chr1:169515551-169515650		-8	0.0014654	Ctr	MG	1	0
Genome-wide Analysis	MG-Ctr	chr15:80053651-80053750		17.25	0.00146948	MG	Ctr	1	0
Genome-wide Analysis	MG-Ctr	chr15:83579951-83580050		15.5	0.00147305	MG	Ctr	1	0
Genome-wide Analysis	MG-Ctr	chr6:97381551-97381650		28.75	0.00147522	MG	Ctr	1	0
Genome-wide Analysis	MG-Ctr	chr19:45529051-45529150		9	0.00147807	MG	Ctr	1	0
Genome-wide Analysis	MG-Ctr	chr4:139880051-139880150		32	0.00148248	MG	Ctr	1	0
Genome-wide Analysis	MG-Ctr	chr17:67081751-67081850		-10.25	0.00148941	Ctr	MG	1	0
Genome-wide Analysis	MG-Ctr	chr16:20127451-20127550		-7.25	0.00149254	Ctr	MG	1	0
Genome-wide Analysis	MG-Ctr	chr12:27798051-27798150		-7	0.00149367	Ctr	MG	1	0
Genome-wide Analysis	MG-Ctr	chr7:51912851-51912950		12.75	0.00149433	MG	Ctr	1	0
Genome-wide Analysis	MG-Ctr	chr9:68802951-68803050		28	0.00149447	MG	Ctr	1	0
Genome-wide Analysis	MG-Ctr	chr6:117630151-117630250		-12.5	0.0014974	Ctr	MG	1	0
Genome-wide Analysis	MG-Ctr	chr5:125692051-125692150		20.5	0.00150099	MG	Ctr	1	0
Genome-wide Analysis	MG-Ctr	chr15:98367251-98367350		-10.5	0.00151093	Ctr	MG	1	0
Genome-wide Analysis	MG-Ctr	chr10:97216151-97216250		-11	0.00151332	Ctr	MG	1	0
Genome-wide Analysis	MG-Ctr	chr3:109034251-109034350		17	0.00151416	MG	Ctr	1	0
Genome-wide Analysis	MG-Ctr	chr5:17639051-17639150		-9.75	0.00151671	Ctr	MG	1	0
Genome-wide Analysis	MG-Ctr	chr8:87021451-87021550		9.75	0.00152214	MG	Ctr	1	0
Genome-wide Analysis	MG-Ctr	chr11:116127951-116128050		11	0.00152425	MG	Ctr	1	0
Genome-wide Analysis	MG-Ctr	chr4:139018651-139018750		18.5	0.00152439	MG	Ctr	1	0
Genome-wide Analysis	MG-Ctr	chr7:27038151-27038250		-7.5	0.00153524	Ctr	MG	1	0
Genome-wide Analysis	MG-Ctr	chr10:88818551-88818650		12	0.00153558	MG	Ctr	1	0
Genome-wide Analysis	MG-Ctr	chr11:119533051-119533150		-7.5	0.00154878	Ctr	MG	1	0
Genome-wide Analysis	MG-Ctr	chr2:39415351-39415450		-7	0.00155127	Ctr	MG	1	0
Genome-wide Analysis	MG-Ctr	chr1:58553151-58553250		-7.5	0.00155137	Ctr	MG	1	0
Genome-wide Analysis	MG-Ctr	chr16:72743551-72743650		-9.5	0.00155459	Ctr	MG	1	0
Genome-wide Analysis	MG-Ctr	chr1:80190651-80190750		-9.25	0.00155591	Ctr	MG	1	0
Genome-wide Analysis	MG-Ctr	chr7:129036551-129036650		10.25	0.00155665	MG	Ctr	1	0
Genome-wide Analysis	MG-Ctr	chr14:47775451-47775550		11.5	0.0015586	MG	Ctr	1	0
Genome-wide Analysis	MG-Ctr	chr11:10409651-10409750		16.75	0.00156133	MG	Ctr	1	0
Genome-wide Analysis	MG-Ctr	chr10:81003051-81003150		7.25	0.00156337	MG	Ctr	1	0
Genome-wide Analysis	MG-Ctr	chr17:31094451-31094550		17.75	0.0015679	MG	Ctr	1	0
Genome-wide Analysis	MG-Ctr	chr1:194666351-194666450		-8	0.0015698	Ctr	MG	1	0
Genome-wide Analysis	MG-Ctr	chrX:140934951-140935050		9.5	0.001573	MG	Ctr	1	0
Genome-wide Analysis	MG-Ctr	chr5:131070751-131070850		-11.25	0.00157725	Ctr	MG	1	0
Genome-wide Analysis	MG-Ctr	chr3:87658051-87658150		20.25	0.00157743	MG	Ctr	1	0
Genome-wide Analysis	MG-Ctr	chr1:155455651-155455750		9.5	0.00158252	MG	Ctr	1	0
Genome-wide Analysis	MG-Ctr	chr17:78223251-78223350		12	0.001587	MG	Ctr	1	0
Genome-wide Analysis	MG-Ctr	chr13:113636551-113636650		23	0.00158994	MG	Ctr	1	0
Genome-wide Analysis	MG-Ctr	chr10:125088351-125088450		-7.25	0.00159992	Ctr	MG	1	0
Genome-wide Analysis	MG-Ctr	chr4:79939951-79940050		-7.75	0.00160433	Ctr	MG	1	0
Genome-wide Analysis	MG-Ctr	chr12:46443751-46443850		-7.25	0.00160504	Ctr	MG	1	0
Genome-wide Analysis	MG-Ctr	chr2:174048451-174048550		9.25	0.00160791	MG	Ctr	1	0
Genome-wide Analysis	MG-Ctr	chr10:19134151-19134250		-8.25	0.00160909	Ctr	MG	1	0
Genome-wide Analysis	MG-Ctr	chr12:32313251-32313350		24.75	0.00161095	MG	Ctr	1	0
Genome-wide Analysis	MG-Ctr	chr10:115370151-115370250		-7.25	0.00161843	Ctr	MG	1	0
Genome-wide Analysis	MG-Ctr	chr7:146322451-146322550		21.5	0.00162137	MG	Ctr	1	0
Genome-wide Analysis	MG-Ctr	chrX:7850051-7850150		-8.5	0.00162548	Ctr	MG	1	0
Genome-wide Analysis	MG-Ctr	chr15:61685851-61685950		8.5	0.0016285	MG	Ctr	1	0
Genome-wide Analysis	MG-Ctr	chr13:64213851-64213950		18	0.00163112	MG	Ctr	1	0
Genome-wide Analysis	MG-Ctr	chr10:115835251-115835350		21.75	0.00164183	MG	Ctr	1	0
Genome-wide Analysis	MG-Ctr	chrX:46276151-46276250		-8	0.00164433	Ctr	MG	1	0
Genome-wide Analysis	MG-Ctr	chr13:94131651-94131750		8.25	0.0016504	MG	Ctr	1	0
Genome-wide Analysis	MG-Ctr	chr10:23684451-23684550		-9	0.0016545	Ctr	MG	1	0
Genome-wide Analysis	MG-Ctr	chr11:58150051-58150150		-7	0.00165973	Ctr	MG	1	0
Genome-wide Analysis	MG-Ctr	chr13:64752151-64752250		-7.25	0.00166094	Ctr	MG	1	0
Genome-wide Analysis	MG-Ctr	chr2:151849051-151849150		-12.5	0.0016652	Ctr	MG	1	0
Genome-wide Analysis	MG-Ctr	chr5:117495151-117495250		13.5	0.00166727	MG	Ctr	1	0
Genome-wide Analysis	MG-Ctr	chr14:35642351-35642450		12	0.00166784	MG	Ctr	1	0
Genome-wide Analysis	MG-Ctr	chr4:142498751-142498850		-10.5	0.00167612	Ctr	MG	1	0
Genome-wide Analysis	MG-Ctr	chr8:75361451-75361550		19.25	0.00168613	MG	Ctr	1	0
Genome-wide Analysis	MG-Ctr	chr11:74619251-74619350		-8	0.00170836	Ctr	MG	1	0
Genome-wide Analysis	MG-Ctr	chr17:88729151-88729250		11	0.00171659	MG	Ctr	1	0
Genome-wide Analysis	MG-Ctr	chr9:8961751-8961850		-10	0.00172036	Ctr	MG	1	0
Genome-wide Analysis	MG-Ctr	chr7:141015651-141015750		18.25	0.0017224	MG	Ctr	1	0
Genome-wide Analysis	MG-Ctr	chr6:114149451-114149550		-7.25	0.00172995	Ctr	MG	1	0
Genome-wide Analysis	MG-Ctr	chr4:98939651-98939750		9.25	0.00173501	MG	Ctr	1	0
Genome-wide Analysis	MG-Ctr	chr8:116210451-116210550		-11	0.0017358	Ctr	MG	1	0
Genome-wide Analysis	MG-Ctr	chr14:72514551-72514650		-7.5	0.00174902	Ctr	MG	1	0
Genome-wide Analysis	MG-Ctr	chr15:87060551-87060650		-7.75	0.00176672	Ctr	MG	1	0
Genome-wide Analysis	MG-Ctr	chr18:5450051-5450150		8.5	0.00176707	MG	Ctr	1	0
Genome-wide Analysis	MG-Ctr	chr9:15287451-15287550		9.25	0.00176738	MG	Ctr	1	0
Genome-wide Analysis	MG-Ctr	chr4:118794851-118794950		-9.25	0.00177913	Ctr	MG	1	0
Genome-wide Analysis	MG-Ctr	chr12:113979051-113979150		-9.75	0.00178169	Ctr	MG	1	0
Genome-wide Analysis	MG-Ctr	chr9:99324051-99324150		25.5	0.0017912	MG	Ctr	1	0
Genome-wide Analysis	MG-Ctr	chr5:76182251-76182350		13	0.00179892	MG	Ctr	1	0
Genome-wide Analysis	MG-Ctr	chr15:11628351-11628450		-11.25	0.0017992	Ctr	MG	1	0
Genome-wide Analysis	MG-Ctr	chr2:85108951-85109050		-9.25	0.00180126	Ctr	MG	1	0
Genome-wide Analysis	MG-Ctr	chr13:43924251-43924350		10.75	0.00180157	MG	Ctr	1	0
Genome-wide Analysis	MG-Ctr	chr14:52362651-52362750		-8	0.00181204	Ctr	MG	1	0
Genome-wide Analysis	MG-Ctr	chr2:126508251-126508350		-11.5	0.00181612	Ctr	MG	1	0
Genome-wide Analysis	MG-Ctr	chr14:34592451-34592550		8.5	0.00182379	MG	Ctr	1	0
Genome-wide Analysis	MG-Ctr	chr4:116237051-116237150		20.25	0.00182758	MG	Ctr	1	0
Genome-wide Analysis	MG-Ctr	chrX:141125851-141125950		-7	0.00184072	Ctr	MG	1	0
Genome-wide Analysis	MG-Ctr	chr7:111830751-111830850		-10.5	0.00184096	Ctr	MG	1	0
Genome-wide Analysis	MG-Ctr	chr2:171974051-171974150		9.75	0.00184539	MG	Ctr	1	0
Genome-wide Analysis	MG-Ctr	chr12:36912151-36912250		-8.75	0.00184586	Ctr	MG	1	0
Genome-wide Analysis	MG-Ctr	chr10:80759051-80759150		9.5	0.0018465	MG	Ctr	1	0
Genome-wide Analysis	MG-Ctr	chr1:90920351-90920450		-7.5	0.00184861	Ctr	MG	1	0
Genome-wide Analysis	MG-Ctr	chr13:49866251-49866350		24.75	0.00184891	MG	Ctr	1	0
Genome-wide Analysis	MG-Ctr	chr2:31209951-31210050		-7.75	0.00185682	Ctr	MG	1	0
Genome-wide Analysis	MG-Ctr	chr9:9207651-9207750		-10	0.00185684	Ctr	MG	1	0
Genome-wide Analysis	MG-Ctr	chr2:141712851-141712950		11.75	0.0018618	MG	Ctr	1	0
Genome-wide Analysis	MG-Ctr	chr16:94673951-94674050		-7.75	0.00187977	Ctr	MG	1	0
Genome-wide Analysis	MG-Ctr	chr10:82331051-82331150		9.25	0.00188472	MG	Ctr	1	0
Genome-wide Analysis	MG-Ctr	chr10:28142051-28142150		-7.75	0.00188682	Ctr	MG	1	0
Genome-wide Analysis	MG-Ctr	chr8:87375051-87375150		-7.5	0.00189097	Ctr	MG	1	0
Genome-wide Analysis	MG-Ctr	chr7:118736151-118736250		-11.25	0.00190674	Ctr	MG	1	0
Genome-wide Analysis	MG-Ctr	chr1:194591951-194592050		19	0.00191925	MG	Ctr	1	0
Genome-wide Analysis	MG-Ctr	chr14:38352651-38352750		13.25	0.00192286	MG	Ctr	1	0
Genome-wide Analysis	MG-Ctr	chr7:152296451-152296550		22.25	0.00192377	MG	Ctr	1	0
Genome-wide Analysis	MG-Ctr	chr6:90424751-90424850		13.25	0.00192509	MG	Ctr	1	0
Genome-wide Analysis	MG-Ctr	chr2:48301151-48301250		-9.5	0.00192937	Ctr	MG	1	0
Genome-wide Analysis	MG-Ctr	chr11:91531651-91531750		-9	0.00192992	Ctr	MG	1	0
Genome-wide Analysis	MG-Ctr	chr2:90473951-90474050		7.75	0.00193194	MG	Ctr	1	0
Genome-wide Analysis	MG-Ctr	chr6:97138751-97138850		-11.25	0.00194083	Ctr	MG	1	0
Genome-wide Analysis	MG-Ctr	chr16:97197051-97197150		-10.75	0.00194706	Ctr	MG	1	0
Genome-wide Analysis	MG-Ctr	chr10:125658151-125658250		8.5	0.00196363	MG	Ctr	1	0
Genome-wide Analysis	MG-Ctr	chr10:92809351-92809450		-11.25	0.00196716	Ctr	MG	1	0
Genome-wide Analysis	MG-Ctr	chr13:43636351-43636450		-7.75	0.00197033	Ctr	MG	1	0
Genome-wide Analysis	MG-Ctr	chr17:80494651-80494750		8.75	0.00198571	MG	Ctr	1	0
Genome-wide Analysis	MG-Ctr	chr3:151769751-151769850		9.5	0.00199057	MG	Ctr	1	0
Genome-wide Analysis	MG-Ctr	chr19:42205751-42205850		11	0.00199179	MG	Ctr	1	0
Genome-wide Analysis	MG-Ctr	chr15:55025051-55025150		31.5	0.00199431	MG	Ctr	1	0
Genome-wide Analysis	MG-Ctr	chr4:94442951-94443050		9	0.00199516	MG	Ctr	1	0
Genome-wide Analysis	MG-Ctr	chr6:85316451-85316550		11.25	0.0019993	MG	Ctr	1	0
Genome-wide Analysis	MG-Ctr	chr19:5853151-5853250		12.75	0.00200262	MG	Ctr	1	0
Genome-wide Analysis	MG-Ctr	chr10:12781251-12781350		8.75	0.00200411	MG	Ctr	1	0
Genome-wide Analysis	MG-Ctr	chr10:75127951-75128050		22.25	0.0020049	MG	Ctr	1	0
Genome-wide Analysis	MG-Ctr	chr16:11352251-11352350		9	0.00200747	MG	Ctr	1	0
Genome-wide Analysis	MG-Ctr	chr19:11327151-11327250		7.25	0.00200997	MG	Ctr	1	0
Genome-wide Analysis	MG-Ctr	chr11:114406051-114406150		8.75	0.00202327	MG	Ctr	1	0
Genome-wide Analysis	MG-Ctr	chr2:140986751-140986850		-10.75	0.00202453	Ctr	MG	1	0
Genome-wide Analysis	MG-Ctr	chr4:141662451-141662550		9.25	0.0020519	MG	Ctr	1	0
Genome-wide Analysis	MG-Ctr	chr1:123357751-123357850		17.75	0.00205921	MG	Ctr	1	0
Genome-wide Analysis	MG-Ctr	chr11:35161251-35161350		14.5	0.00205944	MG	Ctr	1	0
Genome-wide Analysis	MG-Ctr	chr18:42851251-42851350		29	0.00207173	MG	Ctr	1	0
Genome-wide Analysis	MG-Ctr	chr13:48899251-48899350		22.5	0.00207641	MG	Ctr	1	0
Genome-wide Analysis	MG-Ctr	chr9:115687351-115687450		18	0.00207748	MG	Ctr	1	0
Genome-wide Analysis	MG-Ctr	chr14:65218351-65218450		10.5	0.00207908	MG	Ctr	1	0
Genome-wide Analysis	MG-Ctr	chr8:30399951-30400050		-7.5	0.0020813	Ctr	MG	1	0
Genome-wide Analysis	MG-Ctr	chr5:14680551-14680650		-10.25	0.0020853	Ctr	MG	1	0
Genome-wide Analysis	MG-Ctr	chrX:159812251-159812350		7.25	0.00209025	MG	Ctr	1	0
Genome-wide Analysis	MG-Ctr	chr9:97624751-97624850		-8	0.00209389	Ctr	MG	1	0
Genome-wide Analysis	MG-Ctr	chr4:139479051-139479150		12.75	0.00209406	MG	Ctr	1	0
Genome-wide Analysis	MG-Ctr	chr18:12997851-12997950		-8.25	0.0020968	Ctr	MG	1	0
Genome-wide Analysis	MG-Ctr	chr17:64434951-64435050		-9.5	0.00209691	Ctr	MG	1	0
Genome-wide Analysis	MG-Ctr	chr8:72387951-72388050		16.5	0.00209777	MG	Ctr	1	0
Genome-wide Analysis	MG-Ctr	chr4:69513051-69513150		-8	0.00211233	Ctr	MG	1	0
Genome-wide Analysis	MG-Ctr	chr14:70090851-70090950		7.75	0.00211906	MG	Ctr	1	0
Genome-wide Analysis	MG-Ctr	chr9:27128551-27128650		21.25	0.00212056	MG	Ctr	1	0
Genome-wide Analysis	MG-Ctr	chr18:74569451-74569550		9	0.00212345	MG	Ctr	1	0
Genome-wide Analysis	MG-Ctr	chr16:5107251-5107350		13	0.0021254	MG	Ctr	1	0
Genome-wide Analysis	MG-Ctr	chr8:81044451-81044550		18.25	0.0021348	MG	Ctr	1	0
Genome-wide Analysis	MG-Ctr	chr16:29782651-29782750		19.5	0.00213683	MG	Ctr	1	0
Genome-wide Analysis	MG-Ctr	chr11:90559151-90559250		14.75	0.00213886	MG	Ctr	1	0
Genome-wide Analysis	MG-Ctr	chr3:93101151-93101250		8.5	0.00214683	MG	Ctr	1	0
Genome-wide Analysis	MG-Ctr	chr4:105747251-105747350		17.5	0.00215748	MG	Ctr	1	0
Genome-wide Analysis	MG-Ctr	chr4:129039651-129039750		-9	0.00216357	Ctr	MG	1	0
Genome-wide Analysis	MG-Ctr	chr1:22797951-22798050		-8.25	0.00218307	Ctr	MG	1	0
Genome-wide Analysis	MG-Ctr	chr1:181388851-181388950		12	0.0021833	MG	Ctr	1	0
Genome-wide Analysis	MG-Ctr	chr3:46533751-46533850		-8.5	0.00218396	Ctr	MG	1	0
Genome-wide Analysis	MG-Ctr	chr13:54486751-54486850		15.75	0.0021842	MG	Ctr	1	0
Genome-wide Analysis	MG-Ctr	chr5:43683151-43683250		7.5	0.00218511	MG	Ctr	1	0
Genome-wide Analysis	MG-Ctr	chr15:85092351-85092450		8	0.00219263	MG	Ctr	1	0
Genome-wide Analysis	MG-Ctr	chr7:87645351-87645450		-7.25	0.00219269	Ctr	MG	1	0
Genome-wide Analysis	MG-Ctr	chr5:66293751-66293850		26.25	0.00219554	MG	Ctr	1	0
Genome-wide Analysis	MG-Ctr	chr4:153873451-153873550		20.75	0.0021997	MG	Ctr	1	0
Genome-wide Analysis	MG-Ctr	chr2:95300551-95300650		8.25	0.00219978	MG	Ctr	1	0
Genome-wide Analysis	MG-Ctr	chr12:112468751-112468850		-15	0.00220113	Ctr	MG	1	0
Genome-wide Analysis	MG-Ctr	chr7:116331551-116331650		-9.25	0.00220586	Ctr	MG	1	0
Genome-wide Analysis	MG-Ctr	chr12:17481451-17481550		10.5	0.00221407	MG	Ctr	1	0
Genome-wide Analysis	MG-Ctr	chr5:144133351-144133450		-8	0.00222578	Ctr	MG	1	0
Genome-wide Analysis	MG-Ctr	chr2:27357551-27357650		-8.5	0.00223209	Ctr	MG	1	0
Genome-wide Analysis	MG-Ctr	chr14:25612451-25612550		7.25	0.00223812	MG	Ctr	1	0
Genome-wide Analysis	MG-Ctr	chr11:10383651-10383750		-10.75	0.00224152	Ctr	MG	1	0
Genome-wide Analysis	MG-Ctr	chr1:152743851-152743950		9	0.00224186	MG	Ctr	1	0
Genome-wide Analysis	MG-Ctr	chr3:35835851-35835950		-9.75	0.00224418	Ctr	MG	1	0
Genome-wide Analysis	MG-Ctr	chr11:3260651-3260750		8.75	0.00225538	MG	Ctr	1	0
Genome-wide Analysis	MG-Ctr	chr10:60489251-60489350		27	0.00226282	MG	Ctr	1	0
Genome-wide Analysis	MG-Ctr	chr4:62864651-62864750		16.75	0.00226431	MG	Ctr	1	0
Genome-wide Analysis	MG-Ctr	chr10:69773651-69773750		12.25	0.00226543	MG	Ctr	1	0
Genome-wide Analysis	MG-Ctr	chr11:71297451-71297550		-8	0.00226894	Ctr	MG	1	0
Genome-wide Analysis	MG-Ctr	chr16:30604251-30604350		18.5	0.0022768	MG	Ctr	1	0
Genome-wide Analysis	MG-Ctr	chr12:13983251-13983350		9.25	0.00228152	MG	Ctr	1	0
Genome-wide Analysis	MG-Ctr	chr2:31996751-31996850		11.25	0.00228756	MG	Ctr	1	0
Genome-wide Analysis	MG-Ctr	chr9:120275551-120275650		13	0.00228765	MG	Ctr	1	0
Genome-wide Analysis	MG-Ctr	chr17:25006651-25006750		13	0.00228779	MG	Ctr	1	0
Genome-wide Analysis	MG-Ctr	chr6:63861351-63861450		10.25	0.00229654	MG	Ctr	1	0
Genome-wide Analysis	MG-Ctr	chr4:98294551-98294650		-12.5	0.00229904	Ctr	MG	1	0
Genome-wide Analysis	MG-Ctr	chr19:35540451-35540550		-7.25	0.0023036	Ctr	MG	1	0
Genome-wide Analysis	MG-Ctr	chr5:91724251-91724350		-7.75	0.00230776	Ctr	MG	1	0
Genome-wide Analysis	MG-Ctr	chr2:157584651-157584750		-10.75	0.00230973	Ctr	MG	1	0
Genome-wide Analysis	MG-Ctr	chr11:117073551-117073650		23.25	0.002311	MG	Ctr	1	0
Genome-wide Analysis	MG-Ctr	chr11:58554951-58555050		-8	0.00231309	Ctr	MG	1	0
Genome-wide Analysis	MG-Ctr	chr5:141602651-141602750		12.5	0.00232139	MG	Ctr	1	0
Genome-wide Analysis	MG-Ctr	chr11:63766551-63766650		8	0.00233066	MG	Ctr	1	0
Genome-wide Analysis	MG-Ctr	chr2:133647351-133647450		7.5	0.00233214	MG	Ctr	1	0
Genome-wide Analysis	MG-Ctr	chr11:78223651-78223750		-10.5	0.00233331	Ctr	MG	1	0
Genome-wide Analysis	MG-Ctr	chr19:58598751-58598850		-11.25	0.00233378	Ctr	MG	1	0
Genome-wide Analysis	MG-Ctr	chr13:34467251-34467350		7.5	0.0023368	MG	Ctr	1	0
Genome-wide Analysis	MG-Ctr	chr19:3703551-3703650		-7.25	0.00233787	Ctr	MG	1	0
Genome-wide Analysis	MG-Ctr	chr14:28220251-28220350		8.75	0.00234093	MG	Ctr	1	0
Genome-wide Analysis	MG-Ctr	chr6:102906051-102906150		-8.25	0.00234539	Ctr	MG	1	0
Genome-wide Analysis	MG-Ctr	chr11:102931851-102931950		8.75	0.00234964	MG	Ctr	1	0
Genome-wide Analysis	MG-Ctr	chr2:157830051-157830150		21.75	0.00235115	MG	Ctr	1	0
Genome-wide Analysis	MG-Ctr	chr14:102199051-102199150		-9	0.00235986	Ctr	MG	1	0
Genome-wide Analysis	MG-Ctr	chr19:22938651-22938750		-10.25	0.00236448	Ctr	MG	1	0
Genome-wide Analysis	MG-Ctr	chr11:19357251-19357350		-7.5	0.00236896	Ctr	MG	1	0
Genome-wide Analysis	MG-Ctr	chr1:13418851-13418950		-8.5	0.00237944	Ctr	MG	1	0
Genome-wide Analysis	MG-Ctr	chr5:76239151-76239250		-11.5	0.00238232	Ctr	MG	1	0
Genome-wide Analysis	MG-Ctr	chr9:99303651-99303750		35.75	0.00238494	MG	Ctr	1	0
Genome-wide Analysis	MG-Ctr	chr12:102353351-102353450		-8.75	0.00238526	Ctr	MG	1	0
Genome-wide Analysis	MG-Ctr	chr1:78428351-78428450		10.75	0.00239593	MG	Ctr	1	0
Genome-wide Analysis	MG-Ctr	chr1:186639651-186639750		15.25	0.00239643	MG	Ctr	1	0
Genome-wide Analysis	MG-Ctr	chr6:34156051-34156150		28.25	0.00240205	MG	Ctr	1	0
Genome-wide Analysis	MG-Ctr	chr7:69462051-69462150		8.5	0.00240814	MG	Ctr	1	0
Genome-wide Analysis	MG-Ctr	chr12:113503151-113503250		13.5	0.00240912	MG	Ctr	1	0
Genome-wide Analysis	MG-Ctr	chr13:54139351-54139450		16	0.00240982	MG	Ctr	1	0
Genome-wide Analysis	MG-Ctr	chr10:111278551-111278650		-10.25	0.00241535	Ctr	MG	1	0
Genome-wide Analysis	MG-Ctr	chr9:54532151-54532250		8.5	0.00242624	MG	Ctr	1	0
Genome-wide Analysis	MG-Ctr	chr9:71834551-71834650		11.75	0.00243059	MG	Ctr	1	0
Genome-wide Analysis	MG-Ctr	chr2:135461251-135461350		-10.25	0.00245965	Ctr	MG	1	0
Genome-wide Analysis	MG-Ctr	chr13:64094951-64095050		-7.25	0.00246015	Ctr	MG	1	0
Genome-wide Analysis	MG-Ctr	chr5:112430751-112430850		24	0.00247042	MG	Ctr	1	0
Genome-wide Analysis	MG-Ctr	chr2:165377251-165377350		11.75	0.00247114	MG	Ctr	1	0
Genome-wide Analysis	MG-Ctr	chr5:120263151-120263250		8.75	0.00249752	MG	Ctr	1	0
Genome-wide Analysis	MG-Ctr	chr16:13745951-13746050		8.25	0.00250978	MG	Ctr	1	0
Genome-wide Analysis	MG-Ctr	chr18:59255251-59255350		9.75	0.00251893	MG	Ctr	1	0
Genome-wide Analysis	MG-Ctr	chr11:115134651-115134750		12	0.00251975	MG	Ctr	1	0
Genome-wide Analysis	MG-Ctr	chr14:121694951-121695050		11.5	0.00253184	MG	Ctr	1	0
Genome-wide Analysis	MG-Ctr	chr3:94707851-94707950		14.75	0.00253411	MG	Ctr	1	0
Genome-wide Analysis	MG-Ctr	chr4:45620451-45620550		7.75	0.00253605	MG	Ctr	1	0
Genome-wide Analysis	MG-Ctr	chr13:90051251-90051350		-12	0.00253919	Ctr	MG	1	0
Genome-wide Analysis	MG-Ctr	chr11:6128351-6128450		11.25	0.00254369	MG	Ctr	1	0
Genome-wide Analysis	MG-Ctr	chr5:113863851-113863950		33.75	0.00254651	MG	Ctr	1	0
Genome-wide Analysis	MG-Ctr	chr12:107054051-107054150		-8.25	0.00255075	Ctr	MG	1	0
Genome-wide Analysis	MG-Ctr	chr3:143080051-143080150		-8.25	0.00255079	Ctr	MG	1	0
Genome-wide Analysis	MG-Ctr	chr16:22802451-22802550		-9.5	0.0025535	Ctr	MG	1	0
Genome-wide Analysis	MG-Ctr	chr11:31067651-31067750		8.25	0.0025595	MG	Ctr	1	0
Genome-wide Analysis	MG-Ctr	chr11:104450351-104450450		14.25	0.00256337	MG	Ctr	1	0
Genome-wide Analysis	MG-Ctr	chrX:57806451-57806550		-8.5	0.00256884	Ctr	MG	1	0
Genome-wide Analysis	MG-Ctr	chr5:38577551-38577650		11.5	0.00257409	MG	Ctr	1	0
Genome-wide Analysis	MG-Ctr	chr10:27458551-27458650		9.25	0.00258337	MG	Ctr	1	0
Genome-wide Analysis	MG-Ctr	chr2:99296651-99296750		10.25	0.0025837	MG	Ctr	1	0
Genome-wide Analysis	MG-Ctr	chr15:31239051-31239150		8.75	0.00258484	MG	Ctr	1	0
Genome-wide Analysis	MG-Ctr	chr11:117355151-117355250		8.75	0.00258484	MG	Ctr	1	0
Genome-wide Analysis	MG-Ctr	chr2:75040151-75040250		10.75	0.00259381	MG	Ctr	1	0
Genome-wide Analysis	MG-Ctr	chr11:24201351-24201450		12	0.00260102	MG	Ctr	1	0
Genome-wide Analysis	MG-Ctr	chr9:21649751-21649850		7.75	0.00261837	MG	Ctr	1	0
Genome-wide Analysis	MG-Ctr	chr2:162990151-162990250		8	0.0026197	MG	Ctr	1	0
Genome-wide Analysis	MG-Ctr	chr17:34547351-34547450		7.5	0.00262151	MG	Ctr	1	0
Genome-wide Analysis	MG-Ctr	chr18:75128651-75128750		14.75	0.00263486	MG	Ctr	1	0
Genome-wide Analysis	MG-Ctr	chr14:55768551-55768650		20	0.00264423	MG	Ctr	1	0
[truncated: 17,722 more rows]

## Sheet: SupplementaryTable4
Supplementary Table 4: Enriched GO terms and pathways in differentially methylated regions
Ctr vs. MG GO Term Enrichment Result (FDR<0.01)
Ontology	GO Term Name	GO Term ID	P-value	Corrected P-value
Biological Process	single-organism process	GO:0044699	3.07e-16	9.81e-13
Biological Process	cellular process	GO:0009987	3.76e-13	1.2e-09
Biological Process	organic substance metabolic process	GO:0071704	2.71e-12	8.66e-09
Biological Process	metabolic process	GO:0008152	2.1e-11	6.73e-08
Biological Process	single-organism cellular process	GO:0044763	5.27e-11	1.68e-07
Biological Process	primary metabolic process	GO:0044238	6.08e-11	1.94e-07
Biological Process	multicellular organismal process	GO:0032501	5.31e-10	1.7e-06
Biological Process	biological regulation	GO:0065007	7.84e-10	2.51e-06
Biological Process	single-multicellular organism process	GO:0044707	2.28e-09	7.27e-06
Biological Process	localization	GO:0051179	5.21e-08	0.000166
Biological Process	macromolecule metabolic process	GO:0043170	5.54e-08	0.000177
Biological Process	positive regulation of biological process	GO:0048518	7.35e-08	0.000235
Biological Process	response to stimulus	GO:0050896	8.22e-08	0.000263
Biological Process	regulation of biological process	GO:0050789	1.14e-07	0.000363
Biological Process	anatomical structure development	GO:0048856	1.35e-07	0.000432
Biological Process	developmental process	GO:0032502	1.85e-07	0.000591
Biological Process	cellular metabolic process	GO:0044237	9.33e-07	0.00298
Biological Process	response to stress	GO:0006950	1e-06	0.0032
Biological Process	positive regulation of cellular process	GO:0048522	1.12e-06	0.00356
Biological Process	single-organism metabolic process	GO:0044710	1.31e-06	0.00419
Biological Process	protein metabolic process	GO:0019538	2.01e-06	0.00644
Biological Process	regulation of response to stress	GO:0080134	2.29e-06	0.00731
Biological Process	cell adhesion	GO:0007155	2.31e-06	0.0074
Biological Process	biological adhesion	GO:0022610	2.38e-06	0.00762
Biological Process	single-organism developmental process	GO:0044767	2.81e-06	0.00897
Biological Process	regulation of cellular process	GO:0050794	3.04e-06	0.00972
Biological Process	regulation of biological quality	GO:0065008	3.63e-06	0.01162
Biological Process	system development	GO:0048731	4.42e-06	0.01414
Biological Process	multicellular organismal development	GO:0007275	5.89e-06	0.01884
Biological Process	transport	GO:0006810	8.73e-06	0.02789
Biological Process	regulation of developmental process	GO:0050793	1.02e-05	0.03263
Biological Process	tissue development	GO:0009888	1.04e-05	0.03309
Biological Process	regulation of metabolic process	GO:0019222	1.04e-05	0.03325
Biological Process	homeostatic process	GO:0042592	1.06e-05	0.034
Biological Process	organ development	GO:0048513	1.12e-05	0.03564
Biological Process	chemical homeostasis	GO:0048878	1.13e-05	0.03607
Biological Process	single-organism transport	GO:0044765	1.15e-05	0.0368
Biological Process	establishment of localization	GO:0051234	1.23e-05	0.03945
Biological Process	anatomical structure morphogenesis	GO:0009653	1.28e-05	0.04078
Biological Process	regulation of primary metabolic process	GO:0080090	1.29e-05	0.04136
Biological Process	one-carbon compound transport	GO:0019755	1.39e-05	0.04455
Biological Process	small molecule metabolic process	GO:0044281	1.4e-05	0.04484
Cellular Component	cell part	GO:0044464	1.22e-16	3.9e-13
Cellular Component	cell	GO:0005623	1.23e-16	3.93e-13
Cellular Component	intracellular part	GO:0044424	1.85e-10	5.91e-07
Cellular Component	intracellular	GO:0005622	2.22e-10	7.1e-07
Cellular Component	organelle	GO:0043226	1.65e-09	5.26e-06
Cellular Component	membrane	GO:0016020	3.6e-09	1.15e-05
Cellular Component	intracellular organelle	GO:0043229	7.79e-09	2.49e-05
Cellular Component	cytoplasm	GO:0005737	1.14e-08	3.66e-05
Cellular Component	cell periphery	GO:0071944	3.85e-08	0.000123
Cellular Component	plasma membrane	GO:0005886	1.38e-07	0.00044
Cellular Component	membrane-bounded organelle	GO:0043227	9.25e-07	0.00296
Cellular Component	intracellular membrane-bounded organelle	GO:0043231	3.34e-06	0.01068
Cellular Component	membrane part	GO:0044425	4.49e-06	0.01434
Cellular Component	organelle part	GO:0044422	1.08e-05	0.03439
Molecular Function	binding	GO:0005488	4.68e-11	1.5e-07
Molecular Function	protein binding	GO:0005515	6.81e-07	0.00218
Molecular Function	catalytic activity	GO:0003824	8.52e-06	0.02722
Molecular Function	ion binding	GO:0043167	1.22e-05	0.03906
Ctr vs. MG Pathway Enrichment Result (FDR<0.1)
Pathway		Pathway ID	P-value	Corrected P-value
Transmembrane transport of small molecules		REACT:15518	0.000134	0.01755
Metabolism		REACT:111217	0.000214	0.02808
Ctr vs. UG GO Term Enrichment Result (FDR<0.01)
Ontology	GO Term Name	GO Term ID	P-value	Corrected P-value
Biological Process	metabolic process	GO:0008152	1.36e-05	0.02541
Biological Process	cellular process	GO:0009987	2.2e-05	0.04107
Cellular Component	cell part	GO:0044464	1.29e-07	0.000242
Cellular Component	cell	GO:0005623	1.3e-07	0.000242
Cellular Component	intracellular part	GO:0044424	3.4e-07	0.000635
Cellular Component	intracellular	GO:0005622	5.86e-07	0.00109
Cellular Component	membrane	GO:0016020	2.64e-06	0.00494
Cellular Component	cytoplasm	GO:0005737	5.66e-06	0.01059
Molecular Function	binding	GO:0005488	3.61e-07	0.000675
Ctr vs. UG Pathway Enrichment Result (FDR<0.1)
Pathway		Pathway ID	P-value	Corrected P-value
Prostate cancer		KEGG:05215	1.57e-06	0.000168
Endometrial cancer		KEGG:05213	5.62e-06	0.000601
Acute myeloid leukemia		KEGG:05221	6.98e-06	0.000747
Colorectal cancer		KEGG:05210	1.11e-05	0.00119
Chronic myeloid leukemia		KEGG:05220	2.09e-05	0.00223
Non-small cell lung cancer		KEGG:05223	0.000215	0.02303
Glioma		KEGG:05214	0.000373	0.03987
Pancreatic cancer		KEGG:05212	0.000463	0.04958
Melanoma		KEGG:05218	0.000483	0.05169
Renal cell carcinoma		KEGG:05211	0.000483	0.05169
Pathways in cancer		KEGG:05200	0.00073	0.07809
Fc epsilon RI signaling pathway		KEGG:04664	0.000817	0.08743
UG vs. MG GO Term Enrichment Result (FDR<0.01)
Ontology	GO Term Name	GO Term ID	P-value	Corrected P-value
Biological Process	single-organism process	GO:0044699	7.52e-17	2.94e-13
Biological Process	cellular process	GO:0009987	2.3e-15	8.99e-12
Biological Process	single-organism cellular process	GO:0044763	1.07e-11	4.16e-08
Biological Process	multicellular organismal process	GO:0032501	6.43e-11	2.51e-07
Biological Process	metabolic process	GO:0008152	1.29e-10	5.03e-07
Biological Process	single-multicellular organism process	GO:0044707	1.76e-10	6.87e-07
Biological Process	biological regulation	GO:0065007	3.91e-10	1.53e-06
Biological Process	regulation of biological process	GO:0050789	8.32e-10	3.25e-06
Biological Process	response to stimulus	GO:0050896	1.39e-08	5.41e-05
Biological Process	regulation of cellular process	GO:0050794	2.32e-08	9.06e-05
Biological Process	macromolecule metabolic process	GO:0043170	2.98e-08	0.000117
Biological Process	organic substance metabolic process	GO:0071704	6.68e-08	0.000261
Biological Process	cellular response to stimulus	GO:0051716	1.95e-07	0.000764
Biological Process	cell communication	GO:0007154	2.37e-07	0.000925
Biological Process	localization	GO:0051179	2.41e-07	0.00094
Biological Process	cellular metabolic process	GO:0044237	2.53e-07	0.000989
Biological Process	developmental process	GO:0032502	3e-07	0.00117
Biological Process	primary metabolic process	GO:0044238	3.23e-07	0.00126
Biological Process	transport	GO:0006810	3.92e-07	0.00153
Biological Process	multicellular organismal development	GO:0007275	5.07e-07	0.00198
Biological Process	establishment of localization	GO:0051234	6.68e-07	0.00261
Biological Process	signaling	GO:0023052	1.31e-06	0.00513
Biological Process	single organism signaling	GO:0044700	1.31e-06	0.00513
Biological Process	protein metabolic process	GO:0019538	1.56e-06	0.00609
Biological Process	gamete generation	GO:0007276	2.15e-06	0.0084
Biological Process	signal transduction	GO:0007165	3.21e-06	0.01256
Biological Process	glycoprotein biosynthetic process	GO:0009101	8.43e-06	0.03293
Biological Process	glycoprotein metabolic process	GO:0009100	9.05e-06	0.03538
Biological Process	catabolic process	GO:0009056	1.18e-05	0.04631
Biological Process	cell-cell signaling	GO:0007267	1.26e-05	0.04943
Biological Process	anatomical structure development	GO:0048856	1.28e-05	0.04986
Cellular Component	cell part	GO:0044464	2.07e-21	8.1e-18
Cellular Component	cell	GO:0005623	2.09e-21	8.19e-18
Cellular Component	cytoplasm	GO:0005737	1.31e-14	5.13e-11
Cellular Component	intracellular part	GO:0044424	3.13e-14	1.22e-10
Cellular Component	membrane	GO:0016020	5.12e-14	2e-10
Cellular Component	intracellular	GO:0005622	8.39e-14	3.28e-10
Cellular Component	membrane part	GO:0044425	2.21e-12	8.63e-09
Cellular Component	intrinsic to membrane	GO:0031224	3.32e-11	1.3e-07
Cellular Component	cytoplasmic part	GO:0044444	4.39e-10	1.72e-06
Cellular Component	cell periphery	GO:0071944	1.37e-09	5.36e-06
Cellular Component	plasma membrane	GO:0005886	2.62e-09	1.02e-05
Cellular Component	integral to membrane	GO:0016021	2.65e-09	1.04e-05
Cellular Component	organelle	GO:0043226	3.72e-09	1.45e-05
Cellular Component	intracellular organelle	GO:0043229	5.6e-09	2.19e-05
Cellular Component	intracellular organelle part	GO:0044446	3.46e-08	0.000135
Cellular Component	organelle part	GO:0044422	4.19e-08	0.000164
Cellular Component	plasma membrane part	GO:0044459	1.01e-07	0.000394
Cellular Component	membrane-bounded organelle	GO:0043227	2.22e-07	0.000867
Cellular Component	intracellular membrane-bounded organelle	GO:0043231	3.18e-07	0.00124
Cellular Component	intrinsic to plasma membrane	GO:0031226	1.3e-06	0.00507
Cellular Component	integral to plasma membrane	GO:0005887	1.89e-06	0.00738
Molecular Function	binding	GO:0005488	4.28e-14	1.67e-10
Molecular Function	protein binding	GO:0005515	2.24e-09	8.76e-06
Molecular Function	catalytic activity	GO:0003824	3.32e-08	0.00013
Molecular Function	ion binding	GO:0043167	5.47e-06	0.02136
UG vs. MG Pathway Enrichment Result (FDR<0.1)
Pathway		Pathway ID	P-value	Corrected P-value
Glutamatergic synapse		KEGG:04724	0.000469	0.07933
Regulation of autophagy		KEGG:04140	0.000473	0.07991

## Sheet: SupplementaryTable5
Supplementary Table 5: Enriched GO terms and pathways of BPA-interacting genes
Pathway Enrichment Result (FDR<0.01)					GO Term Enrichment Result (FDR<0.01)
Pathway	Pathway ID	P-value	Corrected P-value		Ontology	GO Term Name	GO Term ID	P-value	Corrected P-value
Pathways in cancer	KEGG:05200	1.28e-30	2.77e-28		Biological Process	biosynthetic process	GO:0009058	6.21e-48	3.21e-44
Metabolism	REACT:111217	9.25e-24	2e-21		Biological Process	organic substance biosynthetic process	GO:1901576	2.16e-46	1.11e-42
Metabolic pathways	KEGG:01100	1.68e-15	3.63e-13		Biological Process	primary metabolic process	GO:0044238	9.01e-45	4.65e-41
Prostate cancer	KEGG:05215	7.75e-15	1.67e-12		Biological Process	organic substance metabolic process	GO:0071704	2.88e-44	1.49e-40
Adipocytokine signaling pathway	KEGG:04920	7.24e-13	1.56e-10		Biological Process	organic cyclic compound metabolic process	GO:1901360	2.98e-43	1.54e-39
Acute myeloid leukemia	KEGG:05221	3.59e-12	7.74e-10		Biological Process	response to organic substance	GO:0010033	9.28e-43	4.79e-39
Colorectal cancer	KEGG:05210	1.07e-11	2.31e-09		Biological Process	regulation of metabolic process	GO:0019222	1.1e-42	5.68e-39
Renal cell carcinoma	KEGG:05211	2.82e-11	6.08e-09		Biological Process	regulation of cellular metabolic process	GO:0031323	4.05e-42	2.09e-38
MAPK signaling pathway	KEGG:04010	3.28e-11	7.09e-09		Biological Process	cellular biosynthetic process	GO:0044249	4.47e-42	2.3e-38
Developmental Biology	REACT:111045	3.58e-11	7.74e-09		Biological Process	response to chemical stimulus	GO:0042221	4.98e-42	2.57e-38
Chagas disease (American trypanosomiasis)	KEGG:05142	3.62e-11	7.82e-09		Biological Process	metabolic process	GO:0008152	7.46e-42	3.85e-38
PPAR signaling pathway	KEGG:03320	4.13e-11	8.93e-09		Biological Process	single-organism metabolic process	GO:0044710	7.6e-42	3.92e-38
ErbB signaling pathway	KEGG:04012	2.75e-10	5.94e-08		Biological Process	cellular metabolic process	GO:0044237	2.28e-41	1.18e-37
Tuberculosis	KEGG:05152	5.7e-10	1.23e-07		Biological Process	positive regulation of cellular process	GO:0048522	8.04e-41	4.15e-37
Hepatitis C	KEGG:05160	6.04e-10	1.3e-07		Biological Process	cellular process	GO:0009987	4.65e-40	2.4e-36
Bladder cancer	KEGG:05219	6.48e-10	1.4e-07		Biological Process	positive regulation of cellular metabolic process	GO:0031325	2.22e-39	1.15e-35
Pancreatic cancer	KEGG:05212	8.59e-10	1.86e-07		Biological Process	positive regulation of biological process	GO:0048518	4.28e-39	2.21e-35
Melanoma	KEGG:05218	9.64e-10	2.08e-07		Biological Process	biological regulation	GO:0065007	4.97e-39	2.57e-35
Insulin signaling pathway	KEGG:04910	9.81e-10	2.12e-07		Biological Process	negative regulation of biological process	GO:0048519	5.27e-39	2.72e-35
Leishmaniasis	KEGG:05140	1.21e-09	2.61e-07		Biological Process	lipid metabolic process	GO:0006629	9.96e-39	5.14e-35
Immune System	REACT:6900	1.23e-09	2.66e-07		Biological Process	developmental process	GO:0032502	1.22e-38	6.29e-35
Disease	REACT:116125	1.41e-09	3.05e-07		Biological Process	cellular nitrogen compound metabolic process	GO:0034641	2.03e-38	1.05e-34
Chronic myeloid leukemia	KEGG:05220	1.51e-09	3.25e-07		Biological Process	positive regulation of metabolic process	GO:0009893	5.26e-38	2.71e-34
T cell receptor signaling pathway	KEGG:04660	1.52e-09	3.28e-07		Biological Process	nitrogen compound metabolic process	GO:0006807	5.88e-38	3.04e-34
Apoptosis	KEGG:04210	5.99e-09	1.29e-06		Biological Process	regulation of primary metabolic process	GO:0080090	7.44e-38	3.84e-34
Osteoclast differentiation	KEGG:04380	7.65e-09	1.65e-06		Biological Process	negative regulation of cellular process	GO:0048523	9.27e-38	4.79e-34
Signal Transduction	REACT:111102	8.29e-09	1.79e-06		Biological Process	single-multicellular organism process	GO:0044707	2.01e-36	1.04e-32
Toxoplasmosis	KEGG:05145	9.32e-09	2.01e-06		Biological Process	regulation of macromolecule metabolic process	GO:0060255	3.84e-36	1.98e-32
Prion diseases	KEGG:05020	1.13e-08	2.44e-06		Biological Process	response to stimulus	GO:0050896	3.89e-36	2.01e-32
Glioma	KEGG:05214	1.54e-08	3.32e-06		Biological Process	cellular aromatic compound metabolic process	GO:0006725	4.38e-36	2.26e-32
Steroid biosynthesis	KEGG:00100	2.24e-08	4.84e-06		Biological Process	multicellular organismal process	GO:0032501	5.21e-36	2.69e-32
p53 signaling pathway	KEGG:04115	2.35e-08	5.07e-06		Biological Process	regulation of biological process	GO:0050789	5.66e-36	2.92e-32
Toll-like receptor signaling pathway	KEGG:04620	2.4e-08	5.19e-06		Biological Process	transcription from RNA polymerase II promoter	GO:0006366	1.86e-35	9.57e-32
B cell receptor signaling pathway	KEGG:04662	6.64e-08	1.43e-05		Biological Process	cell proliferation	GO:0008283	4.75e-35	2.45e-31
Small cell lung cancer	KEGG:05222	1.19e-07	2.57e-05		Biological Process	cellular response to chemical stimulus	GO:0070887	5.09e-35	2.63e-31
Non-small cell lung cancer	KEGG:05223	1.41e-07	3.04e-05		Biological Process	organic cyclic compound biosynthetic process	GO:1901362	6.12e-35	3.16e-31
mTOR signaling pathway	KEGG:04150	1.57e-07	3.39e-05		Biological Process	single-organism developmental process	GO:0044767	1.25e-34	6.47e-31
Thyroid cancer	KEGG:05216	1.66e-07	3.59e-05		Biological Process	regulation of cellular process	GO:0050794	1.59e-34	8.2e-31
Measles	KEGG:05162	1.88e-07	4.05e-05		Biological Process	regulation of cellular biosynthetic process	GO:0031326	1.72e-34	8.9e-31
TRAF6 Mediated Induction of proinflammatory cytokines	REACT:6782	2.41e-07	5.2e-05		Biological Process	heterocycle metabolic process	GO:0046483	2.39e-34	1.23e-30
Signal Transduction	REACT:115202	2.71e-07	5.85e-05		Biological Process	multicellular organismal development	GO:0007275	2.41e-34	1.24e-30
NOD-like receptor signaling pathway	KEGG:04621	3.58e-07	7.73e-05		Biological Process	small molecule metabolic process	GO:0044281	2.47e-34	1.27e-30
Focal adhesion	KEGG:04510	4.32e-07	9.32e-05		Biological Process	regulation of biosynthetic process	GO:0009889	3.1e-34	1.6e-30
Cysteine and methionine metabolism	KEGG:00270	5.93e-07	0.000128		Biological Process	regulation of transcription from RNA polymerase II promoter	GO:0006357	3.39e-34	1.75e-30
Fatty acid biosynthesis	KEGG:00061	1.64e-06	0.000354		Biological Process	organ development	GO:0048513	6.65e-34	3.43e-30
Cell cycle	KEGG:04110	1.75e-06	0.000377		Biological Process	cellular response to organic substance	GO:0071310	9.53e-34	4.92e-30
Neurotrophin signaling pathway	KEGG:04722	1.84e-06	0.000397		Biological Process	cellular response to stimulus	GO:0051716	1.23e-33	6.33e-30
Hemostasis	REACT:604	1.96e-06	0.000424		Biological Process	negative regulation of metabolic process	GO:0009892	1.52e-33	7.82e-30
Cell Cycle	REACT:115566	2.18e-06	0.000471		Biological Process	positive regulation of gene expression	GO:0010628	3.45e-33	1.78e-29
Regulation of Beta-Cell Development	REACT:13641	2.45e-06	0.00053		Biological Process	response to endogenous stimulus	GO:0009719	5.16e-33	2.66e-29
Type II diabetes mellitus	KEGG:04930	2.49e-06	0.000537		Biological Process	nucleobase-containing compound metabolic process	GO:0006139	9.53e-33	4.92e-29
TGF-beta signaling pathway	KEGG:04350	2.79e-06	0.000602		Biological Process	regulation of cellular macromolecule biosynthetic process	GO:2000112	1.25e-32	6.45e-29
Progesterone-mediated oocyte maturation	KEGG:04914	2.97e-06	0.000643		Biological Process	regulation of gene expression	GO:0010468	1.82e-32	9.41e-29
Natural killer cell mediated cytotoxicity	KEGG:04650	3.63e-06	0.000784		Biological Process	positive regulation of cellular biosynthetic process	GO:0031328	2.52e-32	1.3e-28
Developmental Biology	REACT:127416	3.98e-06	0.000859		Biological Process	positive regulation of nitrogen compound metabolic process	GO:0051173	3.3e-32	1.7e-28
Amyotrophic lateral sclerosis (ALS)	KEGG:05014	4.05e-06	0.000875		Biological Process	negative regulation of cellular metabolic process	GO:0031324	5.3e-32	2.73e-28
Endometrial cancer	KEGG:05213	4.05e-06	0.000875		Biological Process	positive regulation of biosynthetic process	GO:0009891	5.49e-32	2.83e-28
Jak-STAT signaling pathway	KEGG:04630	6.69e-06	0.00145		Biological Process	regulation of macromolecule biosynthetic process	GO:0010556	6.09e-32	3.14e-28
Gene Expression	REACT:71	7.59e-06	0.00164		Biological Process	positive regulation of macromolecule metabolic process	GO:0010604	1.53e-31	7.91e-28
Alzheimer's disease	KEGG:05010	1.17e-05	0.00252		Biological Process	positive regulation of nucleobase-containing compound metabolic process	GO:0045935	1.64e-31	8.48e-28
Citrate cycle (TCA cycle)	KEGG:00020	1.32e-05	0.00285		Biological Process	positive regulation of macromolecule biosynthetic process	GO:0010557	1.77e-31	9.12e-28
Protein processing in endoplasmic reticulum	KEGG:04141	1.51e-05	0.00326		Biological Process	regulation of nitrogen compound metabolic process	GO:0051171	1.98e-31	1.02e-27
Glycolysis / Gluconeogenesis	KEGG:00010	1.68e-05	0.00363		Biological Process	positive regulation of transcription, DNA-dependent	GO:0045893	2.77e-31	1.43e-27
VEGF signaling pathway	KEGG:04370	2.98e-05	0.00645		Biological Process	lipid biosynthetic process	GO:0008610	4.28e-31	2.21e-27
Transcriptional Regulation of Adipocyte Differentiation in 3T3-L1 Pre-adipocytes	REACT:27166	3.18e-05	0.00687		Biological Process	anatomical structure development	GO:0048856	7.17e-31	3.7e-27
Fc epsilon RI signaling pathway	KEGG:04664	3.77e-05	0.00814		Biological Process	system development	GO:0048731	1.49e-30	7.69e-27
Pyruvate metabolism	KEGG:00620	4.22e-05	0.00912		Biological Process	response to stress	GO:0006950	1.85e-30	9.54e-27
					Biological Process	single-organism cellular process	GO:0044763	2.21e-30	1.14e-26
					Biological Process	positive regulation of RNA metabolic process	GO:0051254	2.61e-30	1.35e-26
					Biological Process	regulation of nucleobase-containing compound metabolic process	GO:0019219	2.7e-30	1.39e-26
					Biological Process	single-organism process	GO:0044699	3.37e-30	1.74e-26
					Biological Process	regulation of biological quality	GO:0065008	8.68e-30	4.48e-26
					Biological Process	negative regulation of macromolecule metabolic process	GO:0010605	1.01e-29	5.23e-26
					Biological Process	negative regulation of gene expression	GO:0010629	2.65e-29	1.37e-25
					Biological Process	cellular macromolecule biosynthetic process	GO:0034645	3e-29	1.55e-25
					Biological Process	positive regulation of transcription from RNA polymerase II promoter	GO:0045944	3.6e-29	1.86e-25
					Biological Process	gene expression	GO:0010467	3.85e-29	1.99e-25
					Biological Process	cellular nitrogen compound biosynthetic process	GO:0044271	4.92e-29	2.54e-25
					Biological Process	response to oxygen-containing compound	GO:1901700	4.96e-29	2.56e-25
					Biological Process	negative regulation of cellular biosynthetic process	GO:0031327	7.61e-29	3.93e-25
					Biological Process	regulation of RNA metabolic process	GO:0051252	1.12e-28	5.78e-25
					Biological Process	negative regulation of biosynthetic process	GO:0009890	1.3e-28	6.72e-25
					Biological Process	macromolecule biosynthetic process	GO:0009059	1.57e-28	8.09e-25
					Biological Process	regulation of transcription, DNA-dependent	GO:0006355	1.69e-28	8.75e-25
					Biological Process	apoptotic process	GO:0006915	2.09e-28	1.08e-24
					Biological Process	regulation of RNA biosynthetic process	GO:2001141	2.49e-28	1.28e-24
					Biological Process	nucleic acid metabolic process	GO:0090304	2.84e-28	1.46e-24
					Biological Process	programmed cell death	GO:0012501	3.21e-28	1.66e-24
					Biological Process	cell death	GO:0008219	3.39e-28	1.75e-24
					Biological Process	death	GO:0016265	3.67e-28	1.89e-24
					Biological Process	cell differentiation	GO:0030154	4.3e-28	2.22e-24
					Biological Process	cellular response to endogenous stimulus	GO:0071495	6.32e-28	3.26e-24
					Biological Process	macromolecule metabolic process	GO:0043170	1.14e-27	5.88e-24
					Biological Process	transcription, DNA-dependent	GO:0006351	1.29e-27	6.65e-24
					Biological Process	cellular developmental process	GO:0048869	1.78e-27	9.18e-24
					Biological Process	regulation of developmental process	GO:0050793	1.91e-27	9.87e-24
					Biological Process	nucleobase-containing compound biosynthetic process	GO:0034654	2.11e-27	1.09e-23
					Biological Process	regulation of cell proliferation	GO:0042127	2.15e-27	1.11e-23
					Biological Process	steroid metabolic process	GO:0008202	3.66e-27	1.89e-23
					Biological Process	RNA biosynthetic process	GO:0032774	6.04e-27	3.12e-23
					Biological Process	aromatic compound biosynthetic process	GO:0019438	6.07e-27	3.13e-23
					Biological Process	heterocycle biosynthetic process	GO:0018130	6.27e-27	3.23e-23
					Biological Process	cellular macromolecule metabolic process	GO:0044260	2.68e-26	1.38e-22
					Biological Process	negative regulation of macromolecule biosynthetic process	GO:0010558	3.04e-26	1.57e-22
					Biological Process	cell communication	GO:0007154	3.51e-26	1.81e-22
					Biological Process	regulation of cell differentiation	GO:0045595	3.83e-26	1.98e-22
					Biological Process	signaling	GO:0023052	5.04e-26	2.6e-22
					Biological Process	single organism signaling	GO:0044700	5.04e-26	2.6e-22
					Biological Process	negative regulation of RNA metabolic process	GO:0051253	5.47e-26	2.82e-22
					Biological Process	RNA metabolic process	GO:0016070	6.46e-26	3.33e-22
					Biological Process	negative regulation of cellular macromolecule biosynthetic process	GO:2000113	8.37e-26	4.32e-22
					Biological Process	regulation of cell death	GO:0010941	1e-25	5.18e-22
					Biological Process	carboxylic acid metabolic process	GO:0019752	1.17e-25	6.03e-22
					Biological Process	response to abiotic stimulus	GO:0009628	1.41e-25	7.3e-22
					Biological Process	negative regulation of nucleobase-containing compound metabolic process	GO:0045934	1.47e-25	7.59e-22
					Biological Process	regulation of lipid metabolic process	GO:0019216	1.96e-25	1.01e-21
					Biological Process	negative regulation of transcription, DNA-dependent	GO:0045892	1.96e-25	1.01e-21
					Biological Process	regulation of protein metabolic process	GO:0051246	2.06e-25	1.06e-21
					Biological Process	small molecule biosynthetic process	GO:0044283	2.13e-25	1.1e-21
					Biological Process	regulation of apoptotic process	GO:0042981	2.28e-25	1.18e-21
					Biological Process	negative regulation of nitrogen compound metabolic process	GO:0051172	2.38e-25	1.23e-21
					Biological Process	phosphorus metabolic process	GO:0006793	3.41e-25	1.76e-21
					Biological Process	regulation of programmed cell death	GO:0043067	3.45e-25	1.78e-21
					Biological Process	signal transduction	GO:0007165	4.41e-25	2.28e-21
					Biological Process	single-organism biosynthetic process	GO:0044711	4.5e-25	2.32e-21
					Biological Process	regulation of multicellular organismal process	GO:0051239	5.35e-25	2.76e-21
					Biological Process	tissue development	GO:0009888	9.48e-25	4.89e-21
					Biological Process	response to organic cyclic compound	GO:0014070	1.18e-24	6.07e-21
					Biological Process	organic acid metabolic process	GO:0006082	1.19e-24	6.14e-21
					Biological Process	response to nitrogen compound	GO:1901698	1.6e-24	8.28e-21
					Biological Process	regulation of cellular protein metabolic process	GO:0032268	1.82e-24	9.4e-21
					Biological Process	response to hormone stimulus	GO:0009725	3.26e-24	1.68e-20
					Biological Process	localization	GO:0051179	3.29e-24	1.7e-20
					Biological Process	regulation of protein modification process	GO:0031399	3.45e-24	1.78e-20
					Biological Process	response to organonitrogen compound	GO:0010243	4.03e-24	2.08e-20
					Biological Process	monocarboxylic acid metabolic process	GO:0032787	5.79e-24	2.99e-20
					Biological Process	oxoacid metabolic process	GO:0043436	7.79e-24	4.02e-20
					Biological Process	cellular lipid metabolic process	GO:0044255	1.23e-23	6.37e-20
					Biological Process	regulation of immune system process	GO:0002682	2.23e-23	1.15e-19
					Biological Process	organic hydroxy compound metabolic process	GO:1901615	4.53e-23	2.34e-19
					Biological Process	regulation of multicellular organismal development	GO:2000026	4.88e-23	2.52e-19
					Biological Process	fatty acid metabolic process	GO:0006631	9.88e-23	5.1e-19
					Biological Process	regulation of molecular function	GO:0065009	1.58e-22	8.16e-19
					Biological Process	regulation of phosphorylation	GO:0042325	1.82e-22	9.38e-19
					Biological Process	phosphorylation	GO:0016310	2.51e-22	1.29e-18
					Biological Process	regulation of protein phosphorylation	GO:0001932	2.73e-22	1.41e-18
					Biological Process	positive regulation of developmental process	GO:0051094	3.15e-22	1.62e-18
					Biological Process	response to wounding	GO:0009611	3.54e-22	1.83e-18
					Biological Process	phosphate-containing compound metabolic process	GO:0006796	4e-22	2.07e-18
					Biological Process	protein phosphorylation	GO:0006468	4.5e-22	2.32e-18
					Biological Process	regulation of cell cycle	GO:0051726	5.85e-22	3.02e-18
					Biological Process	negative regulation of cell death	GO:0060548	7.29e-22	3.76e-18
					Biological Process	organ morphogenesis	GO:0009887	1.05e-21	5.43e-18
					Biological Process	positive regulation of cell differentiation	GO:0045597	1.42e-21	7.31e-18
					Biological Process	negative regulation of transcription from RNA polymerase II promoter	GO:0000122	1.74e-21	8.99e-18
					Biological Process	macromolecule modification	GO:0043412	1.92e-21	9.91e-18
					Biological Process	regulation of localization	GO:0032879	1.98e-21	1.02e-17
					Biological Process	negative regulation of apoptotic process	GO:0043066	2.04e-21	1.05e-17
					Biological Process	steroid biosynthetic process	GO:0006694	2.65e-21	1.37e-17
					Biological Process	negative regulation of programmed cell death	GO:0043069	2.78e-21	1.43e-17
					Biological Process	homeostatic process	GO:0042592	4.11e-21	2.12e-17
					Biological Process	reproduction	GO:0000003	6.45e-21	3.33e-17
					Biological Process	reproductive process	GO:0022414	8.99e-21	4.64e-17
					Biological Process	response to lipid	GO:0033993	1.24e-20	6.41e-17
					Biological Process	positive regulation of response to stimulus	GO:0048584	1.33e-20	6.86e-17
					Biological Process	regulation of phosphorus metabolic process	GO:0051174	1.98e-20	1.02e-16
					Biological Process	immune system process	GO:0002376	2.22e-20	1.15e-16
					Biological Process	alcohol metabolic process	GO:0006066	2.27e-20	1.17e-16
					Biological Process	regulation of response to stimulus	GO:0048583	3.02e-20	1.56e-16
					Biological Process	gland development	GO:0048732	3.07e-20	1.58e-16
					Biological Process	cell surface receptor signaling pathway	GO:0007166	4.85e-20	2.51e-16
					Biological Process	alcohol biosynthetic process	GO:0046165	5.16e-20	2.66e-16
					Biological Process	organic hydroxy compound biosynthetic process	GO:1901617	7.22e-20	3.73e-16
					Biological Process	cellular response to stress	GO:0033554	8.31e-20	4.29e-16
					Biological Process	establishment of localization	GO:0051234	1e-19	5.17e-16
					Biological Process	oxidation-reduction process	GO:0055114	1.15e-19	5.95e-16
					Biological Process	regulation of phosphate metabolic process	GO:0019220	1.23e-19	6.34e-16
					Biological Process	regulation of catalytic activity	GO:0050790	1.25e-19	6.43e-16
					Biological Process	positive regulation of molecular function	GO:0044093	1.46e-19	7.56e-16
					Biological Process	positive regulation of cell proliferation	GO:0008284	1.71e-19	8.84e-16
					Biological Process	response to drug	GO:0042493	1.86e-19	9.58e-16
					Biological Process	cell-type specific apoptotic process	GO:0097285	2.07e-19	1.07e-15
					Biological Process	intracellular signal transduction	GO:0035556	2.82e-19	1.46e-15
					Biological Process	enzyme linked receptor protein signaling pathway	GO:0007167	4.06e-19	2.09e-15
					Biological Process	regulation of signaling	GO:0023051	4.38e-19	2.26e-15
					Biological Process	regulation of lipid biosynthetic process	GO:0046890	4.64e-19	2.4e-15
					Biological Process	regulation of cell communication	GO:0010646	4.79e-19	2.47e-15
					Biological Process	protein metabolic process	GO:0019538	5.02e-19	2.59e-15
					Biological Process	cellular protein modification process	GO:0006464	5.5e-19	2.84e-15
					Biological Process	protein modification process	GO:0036211	5.5e-19	2.84e-15
					Biological Process	epithelium development	GO:0060429	6.29e-19	3.25e-15
					Biological Process	anatomical structure morphogenesis	GO:0009653	6.85e-19	3.54e-15
					Biological Process	multi-organism process	GO:0051704	1.01e-18	5.21e-15
					Biological Process	transport	GO:0006810	1.44e-18	7.42e-15
					Biological Process	cellular response to nitrogen compound	GO:1901699	5.38e-18	2.78e-14
					Biological Process	growth	GO:0040007	6.48e-18	3.34e-14
					Biological Process	cellular response to oxygen-containing compound	GO:1901701	7.83e-18	4.04e-14
					Biological Process	single-organism transport	GO:0044765	9.74e-18	5.03e-14
					Biological Process	cell cycle	GO:0007049	1.01e-17	5.2e-14
					Biological Process	cellular protein metabolic process	GO:0044267	1.39e-17	7.15e-14
					Biological Process	placenta development	GO:0001890	1.65e-17	8.53e-14
					Biological Process	urogenital system development	GO:0001655	1.68e-17	8.68e-14
					Biological Process	positive regulation of signaling	GO:0023056	2.09e-17	1.08e-13
					Biological Process	positive regulation of cell communication	GO:0010647	2.21e-17	1.14e-13
					Biological Process	triglyceride metabolic process	GO:0006641	3.06e-17	1.58e-13
					Biological Process	generation of precursor metabolites and energy	GO:0006091	3.19e-17	1.65e-13
					Biological Process	positive regulation of protein modification process	GO:0031401	3.22e-17	1.66e-13
					Biological Process	response to external stimulus	GO:0009605	3.65e-17	1.89e-13
					Biological Process	positive regulation of signal transduction	GO:0009967	5.22e-17	2.69e-13
					Biological Process	regulation of signal transduction	GO:0009966	5.32e-17	2.74e-13
					Biological Process	epithelial cell proliferation	GO:0050673	5.47e-17	2.82e-13
					Biological Process	positive regulation of multicellular organismal process	GO:0051240	5.64e-17	2.91e-13
					Biological Process	glucose metabolic process	GO:0006006	7.14e-17	3.68e-13
					Biological Process	acylglycerol metabolic process	GO:0006639	8.96e-17	4.63e-13
					Biological Process	neutral lipid metabolic process	GO:0006638	1.02e-16	5.26e-13
					Biological Process	response to steroid hormone stimulus	GO:0048545	1.27e-16	6.54e-13
					Biological Process	cellular response to growth factor stimulus	GO:0071363	2.02e-16	1.04e-12
					Biological Process	intracellular protein kinase cascade	GO:0007243	2.65e-16	1.37e-12
					Biological Process	cellular response to organonitrogen compound	GO:0071417	2.92e-16	1.51e-12
					Biological Process	response to growth factor stimulus	GO:0070848	3.28e-16	1.69e-12
					Biological Process	positive regulation of catalytic activity	GO:0043085	3.52e-16	1.82e-12
					Biological Process	hematopoietic or lymphoid organ development	GO:0048534	4e-16	2.07e-12
					Biological Process	macromolecule localization	GO:0033036	4.28e-16	2.21e-12
					Biological Process	cardiovascular system development	GO:0072358	5.37e-16	2.77e-12
					Biological Process	circulatory system development	GO:0072359	5.37e-16	2.77e-12
					Biological Process	positive regulation of cellular protein metabolic process	GO:0032270	5.67e-16	2.93e-12
					Biological Process	positive regulation of protein metabolic process	GO:0051247	5.81e-16	3e-12
					Biological Process	sterol metabolic process	GO:0016125	6.83e-16	3.53e-12
					Biological Process	defense response	GO:0006952	7.7e-16	3.97e-12
					Biological Process	triglyceride biosynthetic process	GO:0019432	8.21e-16	4.24e-12
					Biological Process	hexose metabolic process	GO:0019318	1.02e-15	5.24e-12
					Biological Process	immune system development	GO:0002520	1.16e-15	5.99e-12
					Biological Process	hemopoiesis	GO:0030097	1.28e-15	6.61e-12
					Biological Process	embryo development	GO:0009790	1.63e-15	8.39e-12
					Biological Process	regulation of transport	GO:0051049	2.11e-15	1.09e-11
					Biological Process	positive regulation of phosphorylation	GO:0042327	2.16e-15	1.11e-11
					Biological Process	acylglycerol biosynthetic process	GO:0046463	2.31e-15	1.19e-11
					Biological Process	neutral lipid biosynthetic process	GO:0046460	2.31e-15	1.19e-11
					Biological Process	cholesterol metabolic process	GO:0008203	5.01e-15	2.58e-11
					Biological Process	cell activation	GO:0001775	5.51e-15	2.85e-11
					Biological Process	monosaccharide metabolic process	GO:0005996	7.71e-15	3.98e-11
					Biological Process	organic substance transport	GO:0071702	8.08e-15	4.17e-11
					Biological Process	regulation of steroid metabolic process	GO:0019218	8.43e-15	4.35e-11
					Biological Process	cellular response to hormone stimulus	GO:0032870	9.68e-15	4.99e-11
					Biological Process	negative regulation of developmental process	GO:0051093	1.02e-14	5.25e-11
					Biological Process	multi-organism reproductive process	GO:0044703	1.11e-14	5.72e-11
					Biological Process	lipid localization	GO:0010876	1.29e-14	6.65e-11
					Biological Process	cellular component organization	GO:0016043	1.29e-14	6.68e-11
					Biological Process	neurogenesis	GO:0022008	1.42e-14	7.33e-11
					Biological Process	regulation of cellular localization	GO:0060341	1.44e-14	7.45e-11
					Biological Process	positive regulation of protein phosphorylation	GO:0001934	1.45e-14	7.47e-11
					Biological Process	regulation of cellular component organization	GO:0051128	1.49e-14	7.7e-11
					Biological Process	multicellular organismal reproductive process	GO:0048609	1.5e-14	7.73e-11
					Biological Process	nervous system development	GO:0007399	1.61e-14	8.32e-11
					Biological Process	cellular ketone metabolic process	GO:0042180	1.83e-14	9.43e-11
					Biological Process	tissue morphogenesis	GO:0048729	2.33e-14	1.21e-10
					Biological Process	multicellular organism reproduction	GO:0032504	2.92e-14	1.51e-10
					Biological Process	single organism reproductive process	GO:0044702	2.94e-14	1.52e-10
					Biological Process	positive regulation of phosphate metabolic process	GO:0045937	3.01e-14	1.55e-10
					Biological Process	positive regulation of phosphorus metabolic process	GO:0010562	3.01e-14	1.55e-10
					Biological Process	cellular component organization or biogenesis	GO:0071840	3.7e-14	1.91e-10
					Biological Process	tube development	GO:0035295	4.59e-14	2.37e-10
					Biological Process	energy derivation by oxidation of organic compounds	GO:0015980	5.11e-14	2.63e-10
					Biological Process	glycerolipid metabolic process	GO:0046486	5.67e-14	2.92e-10
					Biological Process	morphogenesis of an epithelium	GO:0002009	5.92e-14	3.06e-10
					Biological Process	immune response	GO:0006955	6e-14	3.1e-10
					Biological Process	cellular localization	GO:0051641	7.04e-14	3.63e-10
					Biological Process	cell development	GO:0048468	9.57e-14	4.94e-10
					Biological Process	response to cytokine stimulus	GO:0034097	1.13e-13	5.81e-10
					Biological Process	regulation of immune response	GO:0050776	1.13e-13	5.81e-10
					Biological Process	innate immune response	GO:0045087	1.29e-13	6.66e-10
					Biological Process	negative regulation of molecular function	GO:0044092	1.3e-13	6.73e-10
					Biological Process	heart development	GO:0007507	1.33e-13	6.87e-10
					Biological Process	renal system development	GO:0072001	1.69e-13	8.71e-10
					Biological Process	peptidyl-amino acid modification	GO:0018193	1.72e-13	8.86e-10
					Biological Process	monocarboxylic acid biosynthetic process	GO:0072330	1.81e-13	9.32e-10
					Biological Process	kidney development	GO:0001822	1.94e-13	1e-09
					Biological Process	regulation of transferase activity	GO:0051338	2.39e-13	1.23e-09
					Biological Process	locomotion	GO:0040011	2.53e-13	1.3e-09
					Biological Process	regulation of cellular ketone metabolic process	GO:0010565	2.65e-13	1.37e-09
					Biological Process	negative regulation of cell proliferation	GO:0008285	2.65e-13	1.37e-09
					Biological Process	response to extracellular stimulus	GO:0009991	2.83e-13	1.46e-09
					Biological Process	cholesterol biosynthetic process	GO:0006695	2.97e-13	1.53e-09
					Biological Process	establishment of localization in cell	GO:0051649	2.97e-13	1.53e-09
					Biological Process	intracellular receptor signaling pathway	GO:0030522	3.1e-13	1.6e-09
					Biological Process	organonitrogen compound metabolic process	GO:1901564	3.4e-13	1.75e-09
					Biological Process	protein localization to nucleus	GO:0034504	4.15e-13	2.14e-09
					Biological Process	mammary gland development	GO:0030879	4.19e-13	2.16e-09
					Biological Process	regulation of steroid biosynthetic process	GO:0050810	4.57e-13	2.36e-09
					Biological Process	response to peptide	GO:1901652	5.17e-13	2.67e-09
					Biological Process	positive regulation of immune system process	GO:0002684	5.28e-13	2.73e-09
					Biological Process	positive regulation of lipid metabolic process	GO:0045834	5.83e-13	3.01e-09
					Biological Process	regulation of intracellular protein kinase cascade	GO:0010627	6.4e-13	3.3e-09
					Biological Process	organic substance catabolic process	GO:1901575	6.53e-13	3.37e-09
					Biological Process	cellular carbohydrate metabolic process	GO:0044262	8.52e-13	4.4e-09
					Biological Process	protein import into nucleus	GO:0006606	8.52e-13	4.4e-09
					Biological Process	protein targeting to nucleus	GO:0044744	8.52e-13	4.4e-09
					Biological Process	epithelial cell differentiation	GO:0030855	9.62e-13	4.96e-09
					Biological Process	transmembrane receptor protein tyrosine kinase signaling pathway	GO:0007169	1.02e-12	5.28e-09
					Biological Process	sterol biosynthetic process	GO:0016126	1.02e-12	5.29e-09
					Biological Process	nuclear import	GO:0051170	1.03e-12	5.31e-09
					Biological Process	response to radiation	GO:0009314	1.04e-12	5.35e-09
					Biological Process	generation of neurons	GO:0048699	1.12e-12	5.77e-09
					Biological Process	chemical homeostasis	GO:0048878	1.25e-12	6.45e-09
					Biological Process	neuron death	GO:0070997	1.43e-12	7.38e-09
					Biological Process	in utero embryonic development	GO:0001701	1.44e-12	7.43e-09
					Biological Process	homeostasis of number of cells	GO:0048872	1.54e-12	7.93e-09
					Biological Process	DNA-dependent transcription, initiation	GO:0006352	1.68e-12	8.67e-09
					Biological Process	Fc-epsilon receptor signaling pathway	GO:0038095	1.9e-12	9.79e-09
					Biological Process	regulation of organ morphogenesis	GO:2000027	2.09e-12	1.08e-08
					Biological Process	cellular catabolic process	GO:0044248	2.15e-12	1.11e-08
					Biological Process	gland morphogenesis	GO:0022612	2.15e-12	1.11e-08
					Biological Process	glycerolipid biosynthetic process	GO:0045017	2.26e-12	1.17e-08
					Biological Process	ossification	GO:0001503	2.61e-12	1.35e-08
					Biological Process	catabolic process	GO:0009056	3.13e-12	1.62e-08
					Biological Process	multi-multicellular organism process	GO:0044706	3.27e-12	1.69e-08
					Biological Process	tube morphogenesis	GO:0035239	3.35e-12	1.73e-08
					Biological Process	Fc receptor signaling pathway	GO:0038093	3.38e-12	1.75e-08
					Biological Process	response to oxygen levels	GO:0070482	3.79e-12	1.96e-08
					Biological Process	protein localization to organelle	GO:0033365	3.92e-12	2.02e-08
					Biological Process	developmental process involved in reproduction	GO:0003006	3.95e-12	2.04e-08
					Biological Process	regulation of protein kinase activity	GO:0045859	4.23e-12	2.18e-08
					Biological Process	response to peptide hormone stimulus	GO:0043434	4.39e-12	2.27e-08
					Biological Process	reproductive structure development	GO:0048608	4.48e-12	2.31e-08
					Biological Process	reproductive system development	GO:0061458	4.48e-12	2.31e-08
					Biological Process	wound healing	GO:0042060	4.49e-12	2.31e-08
					Biological Process	transcription initiation from RNA polymerase II promoter	GO:0006367	4.54e-12	2.34e-08
					Biological Process	protein import	GO:0017038	4.74e-12	2.44e-08
					Biological Process	carboxylic acid biosynthetic process	GO:0046394	4.94e-12	2.55e-08
					Biological Process	organic acid biosynthetic process	GO:0016053	4.94e-12	2.55e-08
					Biological Process	regulation of ossification	GO:0030278	5.41e-12	2.79e-08
					Biological Process	regulation of epithelial cell proliferation	GO:0050678	6.65e-12	3.43e-08
					Biological Process	regulation of organelle organization	GO:0033043	6.89e-12	3.56e-08
					Biological Process	carbohydrate metabolic process	GO:0005975	7.49e-12	3.87e-08
					Biological Process	fatty acid transport	GO:0015908	7.94e-12	4.1e-08
					Biological Process	energy reserve metabolic process	GO:0006112	8.46e-12	4.36e-08
					Biological Process	myeloid cell differentiation	GO:0030099	9.03e-12	4.66e-08
					Biological Process	lipid transport	GO:0006869	9.63e-12	4.97e-08
					Biological Process	regulation of kinase activity	GO:0043549	9.93e-12	5.13e-08
					Biological Process	cell cycle process	GO:0022402	1e-11	5.18e-08
					Biological Process	positive regulation of hydrolase activity	GO:0051345	1.08e-11	5.58e-08
					Biological Process	regulation of growth	GO:0040008	1.57e-11	8.1e-08
					Biological Process	negative regulation of phosphate metabolic process	GO:0045936	1.59e-11	8.18e-08
					Biological Process	negative regulation of phosphorus metabolic process	GO:0010563	1.59e-11	8.18e-08
					Biological Process	mammary gland epithelium development	GO:0061180	1.64e-11	8.47e-08
					Biological Process	response to nutrient levels	GO:0031667	1.67e-11	8.6e-08
					Biological Process	morphogenesis of a branching epithelium	GO:0061138	1.71e-11	8.84e-08
					Biological Process	positive regulation of lipid biosynthetic process	GO:0046889	1.78e-11	9.16e-08
					Biological Process	regeneration	GO:0031099	1.79e-11	9.24e-08
					Biological Process	regulation of myeloid cell differentiation	GO:0045637	1.93e-11	9.98e-08
					Biological Process	cell motility	GO:0048870	1.96e-11	1.01e-07
					Biological Process	localization of cell	GO:0051674	1.96e-11	1.01e-07
					Biological Process	immune response-regulating cell surface receptor signaling pathway	GO:0002768	2.02e-11	1.04e-07
					Biological Process	carboxylic acid transport	GO:0046942	2.06e-11	1.06e-07
					Biological Process	organic acid transport	GO:0015849	2.06e-11	1.06e-07
					Biological Process	glial cell differentiation	GO:0010001	2.1e-11	1.08e-07
					Biological Process	epithelial tube morphogenesis	GO:0060562	2.13e-11	1.1e-07
					Biological Process	T cell homeostasis	GO:0043029	2.25e-11	1.16e-07
					Biological Process	developmental maturation	GO:0021700	2.56e-11	1.32e-07
					Biological Process	negative regulation of cell differentiation	GO:0045596	2.59e-11	1.33e-07
					Biological Process	MAPK cascade	GO:0000165	2.59e-11	1.34e-07
					Biological Process	cell migration	GO:0016477	2.59e-11	1.34e-07
					Biological Process	lymphocyte homeostasis	GO:0002260	2.59e-11	1.34e-07
					Biological Process	leukocyte differentiation	GO:0002521	2.72e-11	1.4e-07
					Biological Process	regulation of locomotion	GO:0040012	3.16e-11	1.63e-07
					Biological Process	morphogenesis of a branching structure	GO:0001763	3.32e-11	1.72e-07
					Biological Process	lymphocyte proliferation	GO:0046651	3.54e-11	1.83e-07
					Biological Process	positive regulation of cell cycle	GO:0045787	3.62e-11	1.87e-07
					Biological Process	monocarboxylic acid transport	GO:0015718	3.99e-11	2.06e-07
					Biological Process	mononuclear cell proliferation	GO:0032943	4.02e-11	2.08e-07
					Biological Process	response to biotic stimulus	GO:0009607	4.39e-11	2.26e-07
					Biological Process	nucleocytoplasmic transport	GO:0006913	4.46e-11	2.3e-07
					Biological Process	regulation of cell cycle process	GO:0010564	4.79e-11	2.47e-07
					Biological Process	nuclear transport	GO:0051169	5.24e-11	2.7e-07
					Biological Process	cofactor metabolic process	GO:0051186	5.49e-11	2.83e-07
					Biological Process	JAK-STAT cascade	GO:0007259	5.8e-11	2.99e-07
					Biological Process	aging	GO:0007568	5.84e-11	3.01e-07
					Biological Process	cellular response to external stimulus	GO:0071496	5.84e-11	3.01e-07
					Biological Process	coenzyme metabolic process	GO:0006732	5.84e-11	3.01e-07
					Biological Process	muscle cell differentiation	GO:0042692	6.24e-11	3.22e-07
					Biological Process	leukocyte proliferation	GO:0070661	6.59e-11	3.4e-07
					Biological Process	embryonic placenta development	GO:0001892	6.72e-11	3.47e-07
					Biological Process	system process	GO:0003008	6.75e-11	3.48e-07
					Biological Process	embryonic organ development	GO:0048568	7.18e-11	3.7e-07
					Biological Process	negative regulation of protein metabolic process	GO:0051248	7.33e-11	3.78e-07
					Biological Process	regulation of carbohydrate metabolic process	GO:0006109	7.62e-11	3.93e-07
					Biological Process	regulation of sequence-specific DNA binding transcription factor activity	GO:0051090	7.78e-11	4.01e-07
					Biological Process	regulation of cell activation	GO:0050865	8.38e-11	4.32e-07
					Biological Process	organic anion transport	GO:0015711	8.86e-11	4.58e-07
					Biological Process	negative regulation of cellular protein metabolic process	GO:0032269	9.62e-11	4.96e-07
					Biological Process	single-organism carbohydrate metabolic process	GO:0044723	9.96e-11	5.14e-07
					Biological Process	lipid storage	GO:0019915	1e-10	5.18e-07
					Biological Process	female pregnancy	GO:0007565	1.02e-10	5.27e-07
					Biological Process	regulation of neuron death	GO:1901214	1.02e-10	5.27e-07
					Biological Process	cellular component movement	GO:0006928	1.05e-10	5.41e-07
					Biological Process	gliogenesis	GO:0042063	1.17e-10	6.05e-07
					Biological Process	regulation of glucose metabolic process	GO:0010906	1.19e-10	6.14e-07
					Biological Process	response to inorganic substance	GO:0010035	1.3e-10	6.71e-07
					Biological Process	positive regulation of programmed cell death	GO:0043068	1.34e-10	6.94e-07
					Biological Process	regulation of generation of precursor metabolites and energy	GO:0043467	1.36e-10	7.02e-07
					Biological Process	vasculature development	GO:0001944	1.39e-10	7.19e-07
					Biological Process	protein localization	GO:0008104	1.43e-10	7.39e-07
					Biological Process	negative regulation of response to stimulus	GO:0048585	1.44e-10	7.41e-07
					Biological Process	immune response-regulating signaling pathway	GO:0002764	1.44e-10	7.41e-07
					Biological Process	central nervous system development	GO:0007417	1.46e-10	7.52e-07
					Biological Process	regulation of DNA metabolic process	GO:0051052	1.57e-10	8.1e-07
					Biological Process	response to other organism	GO:0051707	1.68e-10	8.66e-07
					Biological Process	neuron apoptotic process	GO:0051402	1.87e-10	9.67e-07
					Biological Process	leukocyte homeostasis	GO:0001776	2.1e-10	1.08e-06
					Biological Process	apoptotic signaling pathway	GO:0097190	2.27e-10	1.17e-06
					Biological Process	positive regulation of cellular component organization	GO:0051130	2.29e-10	1.18e-06
					Biological Process	positive regulation of cell death	GO:0010942	2.33e-10	1.2e-06
					Biological Process	regulation of hormone levels	GO:0010817	2.35e-10	1.21e-06
					Biological Process	positive regulation of steroid metabolic process	GO:0045940	2.38e-10	1.23e-06
					Biological Process	response to estrogen stimulus	GO:0043627	2.46e-10	1.27e-06
					Biological Process	response to metal ion	GO:0010038	2.56e-10	1.32e-06
					Biological Process	multicellular organism growth	GO:0035264	2.66e-10	1.37e-06
					Biological Process	muscle structure development	GO:0061061	2.73e-10	1.41e-06
					Biological Process	response to light stimulus	GO:0009416	2.84e-10	1.47e-06
					Biological Process	cellular response to peptide	GO:1901653	3.11e-10	1.6e-06
					Biological Process	cellular response to peptide hormone stimulus	GO:0071375	3.11e-10	1.6e-06
					Biological Process	regulation of cysteine-type endopeptidase activity involved in apoptotic process	GO:0043281	3.12e-10	1.61e-06
					Biological Process	regulation of response to stress	GO:0080134	3.14e-10	1.62e-06
					Biological Process	DNA metabolic process	GO:0006259	3.2e-10	1.65e-06
					Biological Process	embryo development ending in birth or egg hatching	GO:0009792	3.32e-10	1.71e-06
					Biological Process	regulation of glycolysis	GO:0006110	3.33e-10	1.72e-06
					Biological Process	T cell activation	GO:0042110	3.55e-10	1.83e-06
					Biological Process	positive regulation of glycolysis	GO:0045821	3.77e-10	1.95e-06
					Biological Process	response to hypoxia	GO:0001666	3.88e-10	2e-06
					Biological Process	neuron differentiation	GO:0030182	3.91e-10	2.02e-06
					Biological Process	regulation of cellular component movement	GO:0051270	4.2e-10	2.17e-06
					Biological Process	response to decreased oxygen levels	GO:0036293	4.29e-10	2.21e-06
					Biological Process	regulation of osteoblast differentiation	GO:0045667	4.47e-10	2.31e-06
					Biological Process	fatty acid biosynthetic process	GO:0006633	4.86e-10	2.51e-06
					Biological Process	regulation of hydrolase activity	GO:0051336	5.42e-10	2.8e-06
					Biological Process	regulation of cysteine-type endopeptidase activity	GO:2000116	6.04e-10	3.12e-06
					Biological Process	anion transport	GO:0006820	6.47e-10	3.34e-06
					Biological Process	negative regulation of transport	GO:0051051	6.74e-10	3.48e-06
					Biological Process	acyl-CoA metabolic process	GO:0006637	6.78e-10	3.5e-06
					Biological Process	regulation of fatty acid metabolic process	GO:0019217	6.78e-10	3.5e-06
					Biological Process	thioester metabolic process	GO:0035383	6.78e-10	3.5e-06
					Biological Process	positive regulation of steroid biosynthetic process	GO:0010893	6.89e-10	3.56e-06
					Biological Process	positive regulation of organelle organization	GO:0010638	7.36e-10	3.8e-06
					Biological Process	osteoblast differentiation	GO:0001649	7.46e-10	3.85e-06
					Biological Process	regulation of lymphocyte activation	GO:0051249	7.63e-10	3.94e-06
					Biological Process	blood vessel development	GO:0001568	7.81e-10	4.03e-06
					Biological Process	connective tissue development	GO:0061448	8.04e-10	4.15e-06
					Biological Process	regulation of cell motility	GO:2000145	8.39e-10	4.33e-06
					Biological Process	response to insulin stimulus	GO:0032868	8.49e-10	4.38e-06
					Biological Process	long-chain fatty acid transport	GO:0015909	9.14e-10	4.72e-06
					Biological Process	branching morphogenesis of an epithelial tube	GO:0048754	9.16e-10	4.73e-06
					Biological Process	negative regulation of multicellular organismal process	GO:0051241	9.61e-10	4.96e-06
					Biological Process	positive regulation of apoptotic process	GO:0043065	1.05e-09	5.4e-06
					Biological Process	regulation of cellular carbohydrate metabolic process	GO:0010675	1.19e-09	6.12e-06
					Biological Process	sexual reproduction	GO:0019953	1.29e-09	6.63e-06
					Biological Process	glucose catabolic process	GO:0006007	1.35e-09	6.97e-06
					Biological Process	regulation of chromosome organization	GO:0033044	1.4e-09	7.22e-06
					Biological Process	organelle organization	GO:0006996	1.42e-09	7.34e-06
					Biological Process	regulation of intracellular transport	GO:0032386	1.44e-09	7.45e-06
					Biological Process	development of primary sexual characteristics	GO:0045137	1.47e-09	7.57e-06
					Biological Process	positive regulation of transferase activity	GO:0051347	1.61e-09	8.3e-06
					Biological Process	negative regulation of cell cycle	GO:0045786	1.68e-09	8.69e-06
					Biological Process	placenta blood vessel development	GO:0060674	1.78e-09	9.17e-06
					Biological Process	hair cycle process	GO:0022405	1.87e-09	9.63e-06
					Biological Process	hair follicle development	GO:0001942	1.87e-09	9.63e-06
					Biological Process	molting cycle process	GO:0022404	1.87e-09	9.63e-06
					Biological Process	regulation of anatomical structure morphogenesis	GO:0022603	1.91e-09	9.87e-06
					Biological Process	positive regulation of epithelial cell proliferation	GO:0050679	2.09e-09	1.08e-05
					Biological Process	regulation of MAPK cascade	GO:0043408	2.16e-09	1.12e-05
					Biological Process	response to lipopolysaccharide	GO:0032496	2.22e-09	1.15e-05
					Biological Process	chordate embryonic development	GO:0043009	2.29e-09	1.18e-05
					Biological Process	negative regulation of protein modification process	GO:0031400	2.36e-09	1.22e-05
					Biological Process	transmembrane receptor protein serine/threonine kinase signaling pathway	GO:0007178	2.6e-09	1.34e-05
					Biological Process	lymphocyte activation	GO:0046649	2.65e-09	1.37e-05
					Biological Process	positive regulation of carbohydrate metabolic process	GO:0045913	2.69e-09	1.39e-05
					Biological Process	cell fate commitment	GO:0045165	2.71e-09	1.4e-05
					Biological Process	regulation of carbohydrate catabolic process	GO:0043470	2.83e-09	1.46e-05
					Biological Process	regulation of cellular carbohydrate catabolic process	GO:0043471	2.83e-09	1.46e-05
					Biological Process	sequestering of triglyceride	GO:0030730	2.96e-09	1.53e-05
					Biological Process	cytokine production	GO:0001816	3.06e-09	1.58e-05
					Biological Process	negative regulation of phosphorylation	GO:0042326	3.15e-09	1.62e-05
					Biological Process	leukocyte activation	GO:0045321	3.56e-09	1.84e-05
					Biological Process	regulation of leukocyte activation	GO:0002694	3.65e-09	1.88e-05
					Biological Process	female gonad development	GO:0008585	3.77e-09	1.94e-05
					Biological Process	hair cycle	GO:0042633	3.77e-09	1.94e-05
					Biological Process	molting cycle	GO:0042303	3.77e-09	1.94e-05
					Biological Process	response to molecule of bacterial origin	GO:0002237	3.82e-09	1.97e-05
					Biological Process	regulation of cell migration	GO:0030334	3.87e-09	2e-05
					Biological Process	regulation of protein localization	GO:0032880	4.12e-09	2.13e-05
					Biological Process	hormone metabolic process	GO:0042445	4.34e-09	2.24e-05
					Biological Process	establishment of protein localization	GO:0045184	4.38e-09	2.26e-05
					Biological Process	neurotrophin TRK receptor signaling pathway	GO:0048011	4.44e-09	2.29e-05
					Biological Process	carbohydrate biosynthetic process	GO:0016051	4.6e-09	2.37e-05
					Biological Process	gonad development	GO:0008406	4.6e-09	2.37e-05
					Biological Process	neurotrophin signaling pathway	GO:0038179	4.62e-09	2.38e-05
					Biological Process	regulation of endopeptidase activity	GO:0052548	4.62e-09	2.38e-05
					Biological Process	cytoplasmic transport	GO:0016482	4.67e-09	2.41e-05
					Biological Process	regulation of homeostatic process	GO:0032844	5e-09	2.58e-05
					Biological Process	striated muscle cell differentiation	GO:0051146	5.07e-09	2.62e-05
					Biological Process	response to toxic substance	GO:0009636	5.07e-09	2.62e-05
					Biological Process	cellular carbohydrate catabolic process	GO:0044275	5.29e-09	2.73e-05
					Biological Process	positive regulation of glucose metabolic process	GO:0010907	5.34e-09	2.76e-05
					Biological Process	negative regulation of catalytic activity	GO:0043086	5.35e-09	2.76e-05
					Biological Process	positive regulation of protein kinase activity	GO:0045860	5.43e-09	2.8e-05
					Biological Process	positive regulation of cell cycle process	GO:0090068	5.44e-09	2.81e-05
					Biological Process	regulation of leukocyte differentiation	GO:1902105	5.75e-09	2.97e-05
					Biological Process	cellular response to cytokine stimulus	GO:0071345	5.77e-09	2.98e-05
					Biological Process	hexose catabolic process	GO:0019320	5.99e-09	3.09e-05
					Biological Process	negative regulation of lipid metabolic process	GO:0045833	6.01e-09	3.1e-05
					Biological Process	response to bacterium	GO:0009617	6.14e-09	3.17e-05
					Biological Process	endocrine system development	GO:0035270	6.25e-09	3.22e-05
					Biological Process	regulation of hormone biosynthetic process	GO:0046885	6.4e-09	3.3e-05
					Biological Process	regulation of cytokine production	GO:0001817	6.5e-09	3.36e-05
					Biological Process	single-organism carbohydrate catabolic process	GO:0044724	6.69e-09	3.45e-05
					Biological Process	T cell proliferation	GO:0042098	7.15e-09	3.69e-05
					Biological Process	lipid homeostasis	GO:0055088	7.15e-09	3.69e-05
					Biological Process	ureteric bud development	GO:0001657	7.15e-09	3.69e-05
					Biological Process	sex differentiation	GO:0007548	7.3e-09	3.77e-05
					Biological Process	fibroblast growth factor receptor signaling pathway	GO:0008543	7.55e-09	3.9e-05
					Biological Process	positive regulation of cell migration	GO:0030335	7.63e-09	3.94e-05
					Biological Process	regulation of peptidase activity	GO:0052547	7.63e-09	3.94e-05
					Biological Process	organic hydroxy compound transport	GO:0015850	7.65e-09	3.95e-05
					Biological Process	glycolysis	GO:0006096	8.68e-09	4.48e-05
					Biological Process	carbohydrate catabolic process	GO:0016052	8.73e-09	4.5e-05
					Biological Process	skin development	GO:0043588	8.91e-09	4.6e-05
					Biological Process	labyrinthine layer blood vessel development	GO:0060716	9.04e-09	4.66e-05
					Biological Process	long-chain fatty-acyl-CoA biosynthetic process	GO:0035338	9.04e-09	4.66e-05
					Biological Process	positive regulation of cell motility	GO:2000147	9.11e-09	4.7e-05
					Biological Process	monosaccharide catabolic process	GO:0046365	9.27e-09	4.78e-05
					Biological Process	rhythmic process	GO:0048511	9.33e-09	4.81e-05
					Biological Process	acyl-CoA biosynthetic process	GO:0071616	9.46e-09	4.88e-05
					Biological Process	thioester biosynthetic process	GO:0035384	9.46e-09	4.88e-05
					Biological Process	cellular response to extracellular stimulus	GO:0031668	9.94e-09	5.13e-05
					Biological Process	ERK1 and ERK2 cascade	GO:0070371	9.94e-09	5.13e-05
					Biological Process	positive regulation of kinase activity	GO:0033674	1.01e-08	5.2e-05
					Biological Process	regulation of protein serine/threonine kinase activity	GO:0071900	1.04e-08	5.37e-05
					Biological Process	chromatin modification	GO:0016568	1.13e-08	5.83e-05
					Biological Process	regulation of lipid storage	GO:0010883	1.13e-08	5.84e-05
					Biological Process	positive regulation of cellular component movement	GO:0051272	1.18e-08	6.09e-05
					Biological Process	positive regulation of myeloid cell differentiation	GO:0045639	1.23e-08	6.35e-05
					Biological Process	macromolecular complex subunit organization	GO:0043933	1.32e-08	6.83e-05
					Biological Process	positive regulation of locomotion	GO:0040017	1.34e-08	6.91e-05
					Biological Process	neuron development	GO:0048666	1.36e-08	7.02e-05
					Biological Process	myeloid leukocyte differentiation	GO:0002573	1.36e-08	7.04e-05
					Biological Process	regulation of fibroblast proliferation	GO:0048145	1.38e-08	7.1e-05
					Biological Process	interspecies interaction between organisms	GO:0044419	1.41e-08	7.29e-05
					Biological Process	symbiosis, encompassing mutualism through parasitism	GO:0044403	1.41e-08	7.29e-05
					Biological Process	peptidyl-serine modification	GO:0018209	1.45e-08	7.48e-05
					Biological Process	negative regulation of signal transduction	GO:0009968	1.46e-08	7.51e-05
					Biological Process	striated muscle tissue development	GO:0014706	1.48e-08	7.66e-05
					Biological Process	response to UV	GO:0009411	1.52e-08	7.82e-05
					Biological Process	cellular component assembly	GO:0022607	1.52e-08	7.86e-05
					Biological Process	gluconeogenesis	GO:0006094	1.54e-08	7.93e-05
					Biological Process	cellular protein localization	GO:0034613	1.58e-08	8.17e-05
					Biological Process	development of primary female sexual characteristics	GO:0046545	1.64e-08	8.46e-05
					Biological Process	fatty-acyl-CoA biosynthetic process	GO:0046949	1.69e-08	8.7e-05
					Biological Process	inositol lipid-mediated signaling	GO:0048017	1.71e-08	8.82e-05
					Biological Process	phosphatidylinositol-mediated signaling	GO:0048015	1.71e-08	8.82e-05
					Biological Process	fibroblast proliferation	GO:0048144	1.71e-08	8.84e-05
					Biological Process	cellular macromolecule localization	GO:0070727	1.72e-08	8.88e-05
					Biological Process	regulation of neuron apoptotic process	GO:0043523	1.74e-08	8.98e-05
					Biological Process	cellular component biogenesis	GO:0044085	1.75e-08	9.01e-05
					Biological Process	muscle cell proliferation	GO:0033002	1.77e-08	9.15e-05
					Biological Process	positive regulation of DNA metabolic process	GO:0051054	1.77e-08	9.15e-05
					Biological Process	response to oxidative stress	GO:0006979	1.86e-08	9.6e-05
					Biological Process	cellular response to fibroblast growth factor stimulus	GO:0044344	1.88e-08	9.72e-05
					Biological Process	chromatin organization	GO:0006325	1.93e-08	9.97e-05
					Biological Process	immune effector process	GO:0002252	1.93e-08	9.97e-05
					Biological Process	chromosome organization	GO:0051276	1.94e-08	0.0001
					Biological Process	regulation of lymphocyte proliferation	GO:0050670	1.96e-08	0.000101
					Biological Process	response to fibroblast growth factor stimulus	GO:0071774	1.98e-08	0.000102
					Biological Process	secretion	GO:0046903	1.99e-08	0.000103
					Biological Process	negative regulation of protein phosphorylation	GO:0001933	2.07e-08	0.000107
					Biological Process	regulation of mononuclear cell proliferation	GO:0032944	2.08e-08	0.000107
					Biological Process	leukocyte apoptotic process	GO:0071887	2.12e-08	0.000109
					Biological Process	regulation of peptidyl-serine phosphorylation	GO:0033135	2.12e-08	0.000109
					Biological Process	anatomical structure maturation	GO:0071695	2.2e-08	0.000113
					Biological Process	organ regeneration	GO:0031100	2.2e-08	0.000113
					Biological Process	positive regulation of fibroblast proliferation	GO:0048146	2.2e-08	0.000113
					Biological Process	protein import into nucleus, translocation	GO:0000060	2.2e-08	0.000113
					Biological Process	positive regulation of cysteine-type endopeptidase activity involved in apoptotic process	GO:0043280	2.23e-08	0.000115
					Biological Process	response to ionizing radiation	GO:0010212	2.23e-08	0.000115
					Biological Process	muscle tissue development	GO:0060537	2.25e-08	0.000116
					Biological Process	developmental growth	GO:0048589	2.27e-08	0.000117
					Biological Process	hexose biosynthetic process	GO:0019319	2.35e-08	0.000121
					Biological Process	female sex differentiation	GO:0046660	2.4e-08	0.000124
					Biological Process	positive regulation of hormone biosynthetic process	GO:0046886	2.46e-08	0.000127
					Biological Process	carboxylic acid catabolic process	GO:0046395	2.5e-08	0.000129
					Biological Process	organic acid catabolic process	GO:0016054	2.5e-08	0.000129
					Biological Process	single-organism catabolic process	GO:0044712	2.56e-08	0.000132
					Biological Process	small molecule catabolic process	GO:0044282	2.56e-08	0.000132
					Biological Process	cellular response to insulin stimulus	GO:0032869	2.75e-08	0.000142
					Biological Process	regulation of leukocyte proliferation	GO:0070663	2.78e-08	0.000143
					Biological Process	negative regulation of signaling	GO:0023057	2.84e-08	0.000146
					Biological Process	negative regulation of cell communication	GO:0010648	2.95e-08	0.000152
					Biological Process	maintenance of location	GO:0051235	3.15e-08	0.000163
					Biological Process	regulation of histone modification	GO:0031056	3.17e-08	0.000164
					Biological Process	maternal process involved in female pregnancy	GO:0060135	3.45e-08	0.000178
					Biological Process	columnar/cuboidal epithelial cell differentiation	GO:0002065	3.49e-08	0.00018
					Biological Process	fatty acid catabolic process	GO:0009062	3.49e-08	0.00018
					Biological Process	epidermis development	GO:0008544	3.61e-08	0.000186
					Biological Process	positive regulation of cysteine-type endopeptidase activity	GO:2001056	3.7e-08	0.000191
					Biological Process	long-chain fatty-acyl-CoA metabolic process	GO:0035336	3.78e-08	0.000195
					Biological Process	response to food	GO:0032094	3.78e-08	0.000195
					Biological Process	monosaccharide biosynthetic process	GO:0046364	3.84e-08	0.000198
					Biological Process	protein targeting	GO:0006605	3.86e-08	0.000199
					Biological Process	regulation of cell adhesion	GO:0030155	3.89e-08	0.000201
					Biological Process	positive regulation of cellular carbohydrate metabolic process	GO:0010676	3.98e-08	0.000206
					Biological Process	regulation of multicellular organism growth	GO:0040014	4.22e-08	0.000218
					Biological Process	cell morphogenesis	GO:0000902	4.23e-08	0.000218
					Biological Process	positive regulation of cellular catabolic process	GO:0031331	4.25e-08	0.00022
					Biological Process	positive regulation of intracellular protein kinase cascade	GO:0010740	4.61e-08	0.000238
					Biological Process	cell cycle arrest	GO:0007050	4.7e-08	0.000243
					Biological Process	intracellular transport	GO:0046907	4.8e-08	0.000248
					Biological Process	glucocorticoid metabolic process	GO:0008211	4.81e-08	0.000248
					Biological Process	regulation of hormone metabolic process	GO:0032350	4.81e-08	0.000248
					Biological Process	response to alcohol	GO:0097305	4.91e-08	0.000253
					Biological Process	positive regulation of endopeptidase activity	GO:0010950	5.21e-08	0.000269
					Biological Process	regulation of monooxygenase activity	GO:0032768	5.25e-08	0.000271
					Biological Process	sensory organ development	GO:0007423	5.33e-08	0.000275
					Biological Process	digestive system development	GO:0055123	5.57e-08	0.000288
					Biological Process	inflammatory response	GO:0006954	6.03e-08	0.000311
					Biological Process	regulation of establishment of protein localization	GO:0070201	6.33e-08	0.000327
					Biological Process	gamete generation	GO:0007276	6.33e-08	0.000327
					Biological Process	regulation of ERK1 and ERK2 cascade	GO:0070372	6.35e-08	0.000328
					Biological Process	cell morphogenesis involved in differentiation	GO:0000904	6.49e-08	0.000335
					Biological Process	regulation of myeloid leukocyte differentiation	GO:0002761	6.64e-08	0.000343
					Biological Process	regulation of cell development	GO:0060284	6.97e-08	0.00036
					Biological Process	regulation of T cell activation	GO:0050863	7.17e-08	0.00037
					Biological Process	male sex differentiation	GO:0046661	7.23e-08	0.000373
					Biological Process	positive regulation of peptidase activity	GO:0010952	7.23e-08	0.000373
					Biological Process	ovulation cycle process	GO:0022602	7.24e-08	0.000374
					Biological Process	regulation of chromatin organization	GO:1902275	7.24e-08	0.000374
					Biological Process	regulation of activated T cell proliferation	GO:0046006	7.54e-08	0.000389
					Biological Process	vitamin metabolic process	GO:0006766	7.7e-08	0.000397
					Biological Process	release of cytochrome c from mitochondria	GO:0001836	7.75e-08	0.0004
					Biological Process	regulation of catabolic process	GO:0009894	7.85e-08	0.000405
					Biological Process	blood vessel morphogenesis	GO:0048514	8.18e-08	0.000422
					Biological Process	carbohydrate homeostasis	GO:0033500	8.2e-08	0.000423
					Biological Process	extrinsic apoptotic signaling pathway	GO:0097191	8.2e-08	0.000423
					Biological Process	glucose homeostasis	GO:0042593	8.2e-08	0.000423
					Biological Process	alditol biosynthetic process	GO:0019401	8.28e-08	0.000428
					Biological Process	glycerol biosynthetic process	GO:0006114	8.28e-08	0.000428
					Biological Process	positive regulation of transcription from RNA polymerase II promoter in response to hypoxia	GO:0061419	8.28e-08	0.000428
					Biological Process	regulation of nervous system development	GO:0051960	8.85e-08	0.000457
					Biological Process	fatty-acyl-CoA metabolic process	GO:0035337	9.31e-08	0.00048
					Biological Process	regulation of binding	GO:0051098	9.74e-08	0.000503
					Biological Process	nitric oxide biosynthetic process	GO:0006809	9.91e-08	0.000511
					Biological Process	behavior	GO:0007610	9.91e-08	0.000512
					Biological Process	ion homeostasis	GO:0050801	9.98e-08	0.000515
					Biological Process	secretion by cell	GO:0032940	1.04e-07	0.000535
					Biological Process	cellular component morphogenesis	GO:0032989	1.04e-07	0.000539
					Biological Process	multicellular organismal homeostasis	GO:0048871	1.07e-07	0.000553
					Biological Process	positive regulation of cell activation	GO:0050867	1.12e-07	0.000575
					Biological Process	positive regulation of hormone metabolic process	GO:0032352	1.15e-07	0.000593
					Biological Process	prostate glandular acinus development	GO:0060525	1.15e-07	0.000593
					Biological Process	regulation of sequestering of triglyceride	GO:0010889	1.15e-07	0.000593
					Biological Process	intrinsic apoptotic signaling pathway	GO:0097193	1.18e-07	0.000608
					Biological Process	negative regulation of secretion	GO:0051048	1.18e-07	0.000611
					Biological Process	peptidyl-serine phosphorylation	GO:0018105	1.18e-07	0.000611
					Biological Process	cardiocyte differentiation	GO:0035051	1.19e-07	0.000614
					Biological Process	ovulation cycle	GO:0042698	1.19e-07	0.000614
					Biological Process	multi-organism cellular process	GO:0044764	1.25e-07	0.000647
					Biological Process	response to DNA damage stimulus	GO:0006974	1.28e-07	0.000662
					Biological Process	cellular response to abiotic stimulus	GO:0071214	1.36e-07	0.0007
					Biological Process	regulation of defense response	GO:0031347	1.4e-07	0.000723
					Biological Process	monocarboxylic acid catabolic process	GO:0072329	1.5e-07	0.000777
					Biological Process	response to acid	GO:0001101	1.5e-07	0.000777
					Biological Process	positive regulation of osteoblast differentiation	GO:0045669	1.57e-07	0.000811
					Biological Process	fat cell differentiation	GO:0045444	1.58e-07	0.000818
					Biological Process	response to retinoic acid	GO:0032526	1.62e-07	0.000838
					Biological Process	anatomical structure homeostasis	GO:0060249	1.65e-07	0.000851
					Biological Process	regulation of protein localization to nucleus	GO:1900180	1.68e-07	0.000866
					Biological Process	regulation of innate immune response	GO:0045088	1.7e-07	0.000875
					Biological Process	anagen	GO:0042640	1.72e-07	0.000886
					Biological Process	lipid catabolic process	GO:0016042	1.83e-07	0.000943
					Biological Process	positive regulation of innate immune response	GO:0045089	1.95e-07	0.00101
					Biological Process	DNA methylation or demethylation	GO:0044728	1.95e-07	0.00101
					Biological Process	positive regulation of defense response	GO:0031349	1.97e-07	0.00101
					Biological Process	prostate gland epithelium morphogenesis	GO:0060740	1.99e-07	0.00103
					Biological Process	regulation of neurogenesis	GO:0050767	2e-07	0.00103
					Biological Process	protein transport	GO:0015031	2.07e-07	0.00107
					Biological Process	B cell proliferation	GO:0042100	2.17e-07	0.00112
					Biological Process	hormone biosynthetic process	GO:0042446	2.17e-07	0.00112
					Biological Process	ureteric bud morphogenesis	GO:0060675	2.17e-07	0.00112
					Biological Process	cellular process involved in reproduction	GO:0048610	2.21e-07	0.00114
					Biological Process	positive regulation of lymphocyte proliferation	GO:0050671	2.35e-07	0.00121
					Biological Process	activated T cell proliferation	GO:0050798	2.36e-07	0.00122
					Biological Process	regulation of reproductive process	GO:2000241	2.42e-07	0.00125
					Biological Process	positive regulation of mononuclear cell proliferation	GO:0032946	2.52e-07	0.0013
					Biological Process	ion transport	GO:0006811	2.53e-07	0.00131
					Biological Process	brain development	GO:0007420	2.56e-07	0.00132
					Biological Process	cellular response to transforming growth factor beta stimulus	GO:0071560	2.64e-07	0.00136
					Biological Process	cellular lipid catabolic process	GO:0044242	2.74e-07	0.00142
					Biological Process	response to transforming growth factor beta stimulus	GO:0071559	2.75e-07	0.00142
					Biological Process	prostate gland morphogenesis	GO:0060512	2.79e-07	0.00144
					Biological Process	cell adhesion	GO:0007155	2.87e-07	0.00148
					Biological Process	regulation of gliogenesis	GO:0014013	2.95e-07	0.00152
					Biological Process	biological adhesion	GO:0022610	2.95e-07	0.00153
					Biological Process	ER-nucleus signaling pathway	GO:0006984	3.11e-07	0.0016
					Biological Process	positive regulation of leukocyte proliferation	GO:0070665	3.11e-07	0.0016
					Biological Process	negative regulation of lipid biosynthetic process	GO:0051055	3.28e-07	0.00169
					Biological Process	coronary artery morphogenesis	GO:0060982	3.3e-07	0.0017
					Biological Process	negative regulation of neuron death	GO:1901215	3.33e-07	0.00172
					Biological Process	response to purine-containing compound	GO:0014074	3.33e-07	0.00172
					Biological Process	cytokine-mediated signaling pathway	GO:0019221	3.42e-07	0.00177
					Biological Process	peptidyl-tyrosine phosphorylation	GO:0018108	3.53e-07	0.00182
					Biological Process	lung development	GO:0030324	3.56e-07	0.00184
					Biological Process	interaction with host	GO:0051701	3.56e-07	0.00184
					Biological Process	positive regulation of catabolic process	GO:0009896	3.74e-07	0.00193
					Biological Process	peptidyl-tyrosine modification	GO:0018212	3.83e-07	0.00198
					Biological Process	nitric oxide metabolic process	GO:0046209	3.93e-07	0.00203
					Biological Process	regulation of fat cell differentiation	GO:0045598	3.93e-07	0.00203
					Biological Process	stress-activated MAPK cascade	GO:0051403	3.99e-07	0.00206
					Biological Process	respiratory tube development	GO:0030323	4.14e-07	0.00214
					Biological Process	positive regulation of lymphocyte activation	GO:0051251	4.15e-07	0.00214
					Biological Process	regulation of carbohydrate biosynthetic process	GO:0043255	4.32e-07	0.00223
					Biological Process	toll-like receptor 10 signaling pathway	GO:0034166	4.32e-07	0.00223
					Biological Process	coenzyme biosynthetic process	GO:0009108	4.34e-07	0.00224
					Biological Process	regulation of T cell proliferation	GO:0042129	4.34e-07	0.00224
					Biological Process	cartilage development	GO:0051216	4.35e-07	0.00224
					Biological Process	macromolecular complex assembly	GO:0065003	4.36e-07	0.00225
					Biological Process	negative regulation of cellular component organization	GO:0051129	4.44e-07	0.00229
					Biological Process	stress-activated protein kinase signaling cascade	GO:0031098	4.49e-07	0.00232
					Biological Process	epithelial cell fate commitment	GO:0072148	4.69e-07	0.00242
					Biological Process	hair follicle maturation	GO:0048820	4.69e-07	0.00242
					Biological Process	regulation of body fluid levels	GO:0050878	4.72e-07	0.00244
					Biological Process	cellular carbohydrate biosynthetic process	GO:0034637	4.73e-07	0.00244
					Biological Process	regulation of lipid transport	GO:0032368	4.73e-07	0.00244
					Biological Process	toll-like receptor 5 signaling pathway	GO:0034146	4.73e-07	0.00244
					Biological Process	viral reproductive process	GO:0022415	4.91e-07	0.00253
					Biological Process	covalent chromatin modification	GO:0016569	5.15e-07	0.00266
					Biological Process	mesenchyme development	GO:0060485	5.55e-07	0.00286
					Biological Process	positive regulation of cell development	GO:0010720	5.55e-07	0.00286
					Biological Process	T cell differentiation	GO:0030217	5.55e-07	0.00286
					Biological Process	digestive tract development	GO:0048565	5.6e-07	0.00289
					Biological Process	regulation of oxidoreductase activity	GO:0051341	5.66e-07	0.00292
					Biological Process	muscle cell development	GO:0055001	5.82e-07	0.003
					Biological Process	blood circulation	GO:0008015	5.86e-07	0.00303
					Biological Process	cellular response to amino acid stimulus	GO:0071230	5.93e-07	0.00306
					Biological Process	positive regulation of histone modification	GO:0031058	5.93e-07	0.00306
					Biological Process	protein kinase B signaling cascade	GO:0043491	5.96e-07	0.00307
					Biological Process	circulatory system process	GO:0003013	6.02e-07	0.00311
					Biological Process	epidermal growth factor receptor signaling pathway	GO:0007173	6.12e-07	0.00316
					Biological Process	protein complex subunit organization	GO:0071822	6.17e-07	0.00318
					Biological Process	fatty acid transmembrane transport	GO:1902001	6.23e-07	0.00321
					Biological Process	glucocorticoid biosynthetic process	GO:0006704	6.23e-07	0.00321
					Biological Process	negative regulation of lipid storage	GO:0010888	6.23e-07	0.00321
					Biological Process	ERBB signaling pathway	GO:0038127	6.6e-07	0.00341
					Biological Process	platelet activation	GO:0030168	6.6e-07	0.00341
					Biological Process	viral reproduction	GO:0016032	6.87e-07	0.00355
					Biological Process	organophosphate metabolic process	GO:0019637	7.03e-07	0.00363
					Biological Process	lymphocyte differentiation	GO:0030098	7.12e-07	0.00367
					Biological Process	cellular response to nutrient levels	GO:0031669	7.15e-07	0.00369
					Biological Process	glucose transport	GO:0015758	7.15e-07	0.00369
					Biological Process	hexose transport	GO:0008645	7.15e-07	0.00369
					Biological Process	myeloid cell homeostasis	GO:0002262	7.15e-07	0.00369
					Biological Process	toll-like receptor TLR1:TLR2 signaling pathway	GO:0038123	7.33e-07	0.00378
					Biological Process	toll-like receptor TLR6:TLR2 signaling pathway	GO:0038124	7.33e-07	0.00378
					Biological Process	development of primary male sexual characteristics	GO:0046546	7.59e-07	0.00392
					Biological Process	B cell activation	GO:0042113	7.69e-07	0.00397
					Biological Process	respiratory system development	GO:0060541	7.69e-07	0.00397
					Biological Process	regulation of cellular catabolic process	GO:0031329	7.76e-07	0.004
					Biological Process	regulation of mitotic cell cycle	GO:0007346	7.77e-07	0.00401
					Biological Process	labyrinthine layer development	GO:0060711	7.78e-07	0.00402
					Biological Process	monosaccharide transport	GO:0015749	8.05e-07	0.00416
					Biological Process	lymphoid progenitor cell differentiation	GO:0002320	8.12e-07	0.00419
					Biological Process	regulation of protein import into nucleus, translocation	GO:0033158	8.12e-07	0.00419
					Biological Process	negative regulation of sequestering of triglyceride	GO:0010891	8.23e-07	0.00425
					Biological Process	regulation of pro-B cell differentiation	GO:2000973	8.23e-07	0.00425
					Biological Process	positive regulation of leukocyte activation	GO:0002696	8.25e-07	0.00426
					Biological Process	positive regulation of immune response	GO:0050778	8.51e-07	0.00439
					Biological Process	DNA modification	GO:0006304	8.65e-07	0.00446
					Biological Process	positive regulation of neuron apoptotic process	GO:0043525	8.86e-07	0.00457
					Biological Process	cellular response to biotic stimulus	GO:0071216	9.05e-07	0.00467
					Biological Process	response to endoplasmic reticulum stress	GO:0034976	9.05e-07	0.00467
					Biological Process	regulation of secretion	GO:0051046	9.12e-07	0.00471
					Biological Process	negative regulation of transferase activity	GO:0051348	9.2e-07	0.00475
					Biological Process	cell morphogenesis involved in neuron differentiation	GO:0048667	9.29e-07	0.00479
					Biological Process	toll-like receptor 9 signaling pathway	GO:0034162	9.38e-07	0.00484
					Biological Process	positive regulation of protein serine/threonine kinase activity	GO:0071902	9.53e-07	0.00492
					Biological Process	positive regulation of neurogenesis	GO:0050769	9.58e-07	0.00495
					Biological Process	cellular response to organic cyclic compound	GO:0071407	9.62e-07	0.00496
					Biological Process	transmembrane transport	GO:0055085	9.84e-07	0.00508
					Biological Process	Ras protein signal transduction	GO:0007265	9.97e-07	0.00515
					Biological Process	positive regulation of neuron death	GO:1901216	1.01e-06	0.00519
					Biological Process	regulation of nitric oxide biosynthetic process	GO:0045428	1.01e-06	0.00519
					Biological Process	regulation of JAK-STAT cascade	GO:0046425	1.02e-06	0.00524
					Biological Process	positive regulation of activated T cell proliferation	GO:0042104	1.04e-06	0.00537
					Biological Process	positive regulation of monooxygenase activity	GO:0032770	1.04e-06	0.00537
					Biological Process	TRIF-dependent toll-like receptor signaling pathway	GO:0035666	1.1e-06	0.00567
					Biological Process	organonitrogen compound biosynthetic process	GO:1901566	1.13e-06	0.00582
					Biological Process	regulation of DNA-dependent transcription in response to stress	GO:0043620	1.14e-06	0.00587
					Biological Process	toll-like receptor 2 signaling pathway	GO:0034134	1.19e-06	0.00613
					Biological Process	regulation of protein transport	GO:0051223	1.22e-06	0.00628
					Biological Process	phosphatidylinositol 3-kinase cascade	GO:0014065	1.28e-06	0.00661
					Biological Process	cellular response to acid	GO:0071229	1.28e-06	0.00662
					Biological Process	lymphocyte apoptotic process	GO:0070227	1.28e-06	0.00662
					Biological Process	MyD88-independent toll-like receptor signaling pathway	GO:0002756	1.38e-06	0.00713
					Biological Process	posttranscriptional regulation of gene expression	GO:0010608	1.42e-06	0.00733
					Biological Process	protein complex assembly	GO:0006461	1.42e-06	0.00733
					Biological Process	DNA alkylation	GO:0006305	1.44e-06	0.00744
					Biological Process	DNA methylation	GO:0006306	1.44e-06	0.00744
					Biological Process	smooth muscle cell differentiation	GO:0051145	1.44e-06	0.00744
					Biological Process	protein complex biogenesis	GO:0070271	1.46e-06	0.00756
					Biological Process	carbohydrate derivative metabolic process	GO:1901135	1.47e-06	0.00758
					Biological Process	lipid oxidation	GO:0034440	1.49e-06	0.00768
					Biological Process	heart morphogenesis	GO:0003007	1.54e-06	0.00793
					Biological Process	positive regulation of MAPK cascade	GO:0043410	1.57e-06	0.00813
					Biological Process	cellular homeostasis	GO:0019725	1.58e-06	0.00817
					Biological Process	cellular response to metal ion	GO:0071248	1.6e-06	0.00827
					Biological Process	regulation of embryonic development	GO:0045995	1.6e-06	0.00827
					Biological Process	regulation of glial cell differentiation	GO:0045685	1.62e-06	0.00834
					Biological Process	B cell homeostasis	GO:0001782	1.64e-06	0.00844
					Biological Process	intrinsic apoptotic signaling pathway in response to endoplasmic reticulum stress	GO:0070059	1.64e-06	0.00844
					Biological Process	negative regulation of histone H3-K9 methylation	GO:0051573	1.64e-06	0.00847
					Biological Process	vascular smooth muscle cell development	GO:0097084	1.64e-06	0.00847
					Biological Process	negative regulation of response to external stimulus	GO:0032102	1.66e-06	0.00855
					Biological Process	activation of cysteine-type endopeptidase activity involved in apoptotic process	GO:0006919	1.72e-06	0.00889
					Biological Process	regulation of B cell activation	GO:0050864	1.72e-06	0.00889
					Biological Process	positive regulation of chromosome organization	GO:2001252	1.81e-06	0.00933
					Biological Process	positive regulation of phosphatidylinositol 3-kinase cascade	GO:0014068	1.81e-06	0.00933
					Biological Process	toll-like receptor 3 signaling pathway	GO:0034138	1.85e-06	0.00955
					Cellular Component	membrane-enclosed lumen	GO:0031974	9.54e-36	4.92e-32
					Cellular Component	intracellular organelle part	GO:0044446	1.07e-34	5.5e-31
					Cellular Component	organelle lumen	GO:0043233	2.85e-34	1.47e-30
					Cellular Component	intracellular membrane-bounded organelle	GO:0043231	2.87e-34	1.48e-30
					Cellular Component	membrane-bounded organelle	GO:0043227	4.01e-34	2.07e-30
					Cellular Component	organelle part	GO:0044422	4.12e-34	2.13e-30
					Cellular Component	intracellular	GO:0005622	1.93e-33	9.95e-30
					Cellular Component	intracellular part	GO:0044424	2.12e-32	1.09e-28
					Cellular Component	intracellular organelle	GO:0043229	8.86e-32	4.57e-28
					Cellular Component	organelle	GO:0043226	1.19e-31	6.15e-28
					Cellular Component	cytoplasm	GO:0005737	1.94e-31	1e-27
					Cellular Component	intracellular organelle lumen	GO:0070013	5.28e-31	2.73e-27
					Cellular Component	cell part	GO:0044464	5.7e-31	2.94e-27
					Cellular Component	cell	GO:0005623	5.75e-31	2.97e-27
					Cellular Component	nuclear part	GO:0044428	2.29e-27	1.18e-23
					Cellular Component	cytoplasmic part	GO:0044444	1.68e-26	8.67e-23
					Cellular Component	nuclear lumen	GO:0031981	1.68e-25	8.69e-22
					Cellular Component	nucleoplasm	GO:0005654	1.75e-24	9.02e-21
					Cellular Component	nucleus	GO:0005634	3.87e-21	2e-17
					Cellular Component	cytosol	GO:0005829	4.31e-21	2.22e-17
					Cellular Component	endoplasmic reticulum part	GO:0044432	4.65e-13	2.4e-09
					Cellular Component	endoplasmic reticulum membrane	GO:0005789	4.57e-12	2.36e-08
					Cellular Component	endoplasmic reticulum	GO:0005783	4.7e-12	2.42e-08
					Cellular Component	nuclear outer membrane-endoplasmic reticulum membrane network	GO:0042175	7.14e-12	3.68e-08
					Cellular Component	membrane	GO:0016020	4.42e-10	2.28e-06
					Cellular Component	protein complex	GO:0043234	8.78e-10	4.53e-06
					Cellular Component	nuclear chromosome part	GO:0044454	1.29e-09	6.65e-06
					Cellular Component	macromolecular complex	GO:0032991	3.42e-09	1.76e-05
					Cellular Component	endomembrane system	GO:0012505	6.47e-09	3.34e-05
					Cellular Component	nuclear chromosome	GO:0000228	6.83e-09	3.53e-05
					Cellular Component	chromatin	GO:0000785	1.07e-08	5.53e-05
					Cellular Component	transcription factor complex	GO:0005667	1.4e-08	7.2e-05
					Cellular Component	chromosomal part	GO:0044427	1.75e-08	9.04e-05
					Cellular Component	chromosome	GO:0005694	2.24e-08	0.000116
					Cellular Component	nuclear chromatin	GO:0000790	3.11e-08	0.00016
					Cellular Component	mitochondrion	GO:0005739	4.75e-08	0.000245
					Cellular Component	cytoplasmic membrane-bounded vesicle lumen	GO:0060205	6.08e-08	0.000314
					Cellular Component	vesicle lumen	GO:0031983	6.08e-08	0.000314
					Cellular Component	organelle membrane	GO:0031090	2.76e-07	0.00142
					Cellular Component	intracellular non-membrane-bounded organelle	GO:0043232	2.79e-07	0.00144
					Cellular Component	non-membrane-bounded organelle	GO:0043228	2.79e-07	0.00144
					Cellular Component	cell surface	GO:0009986	3.61e-07	0.00186
					Molecular Function	protein binding	GO:0005515	4.19e-35	2.16e-31
					Molecular Function	binding	GO:0005488	3.2e-32	1.65e-28
					Molecular Function	organic cyclic compound binding	GO:0097159	5.51e-25	2.84e-21
					Molecular Function	sequence-specific DNA binding	GO:0043565	1.17e-23	6.02e-20
					Molecular Function	heterocyclic compound binding	GO:1901363	4.1e-23	2.12e-19
					Molecular Function	enzyme binding	GO:0019899	2.41e-20	1.25e-16
					Molecular Function	transcription factor binding	GO:0008134	3.73e-20	1.92e-16
					Molecular Function	sequence-specific DNA binding transcription factor activity	GO:0003700	4.96e-20	2.56e-16
					Molecular Function	nucleic acid binding transcription factor activity	GO:0001071	5.28e-20	2.73e-16
					Molecular Function	DNA binding	GO:0003677	3.78e-19	1.95e-15
					Molecular Function	ligand-activated sequence-specific DNA binding RNA polymerase II transcription factor activity	GO:0004879	2.01e-18	1.04e-14
					Molecular Function	sequence-specific DNA binding RNA polymerase II transcription factor activity	GO:0000981	3.89e-18	2.01e-14
					Molecular Function	steroid hormone receptor activity	GO:0003707	4.53e-18	2.34e-14
					Molecular Function	transcription regulatory region DNA binding	GO:0044212	6.42e-18	3.31e-14
					Molecular Function	regulatory region DNA binding	GO:0000975	1.02e-17	5.24e-14
					Molecular Function	regulatory region nucleic acid binding	GO:0001067	1.02e-17	5.24e-14
					Molecular Function	protein dimerization activity	GO:0046983	8.01e-17	4.13e-13
					Molecular Function	ion binding	GO:0043167	1.02e-16	5.27e-13
					Molecular Function	nucleic acid binding	GO:0003676	1.08e-16	5.6e-13
					Molecular Function	identical protein binding	GO:0042802	1.38e-15	7.1e-12
					Molecular Function	receptor binding	GO:0005102	4.58e-15	2.36e-11
					Molecular Function	protein binding transcription factor activity	GO:0000988	1.62e-13	8.34e-10
					Molecular Function	catalytic activity	GO:0003824	1.31e-12	6.76e-09
					Molecular Function	transcription factor binding transcription factor activity	GO:0000989	9.66e-12	4.98e-08
					Molecular Function	transcription cofactor activity	GO:0003712	4.26e-11	2.2e-07
					Molecular Function	protein homodimerization activity	GO:0042803	5.8e-11	2.99e-07
					Molecular Function	anion binding	GO:0043168	1.04e-10	5.38e-07
					Molecular Function	cation binding	GO:0043169	2.05e-10	1.06e-06
					Molecular Function	metal ion binding	GO:0046872	4.07e-10	2.1e-06
					Molecular Function	protein heterodimerization activity	GO:0046982	6.96e-10	3.59e-06
					Molecular Function	phosphatase binding	GO:0019902	4.73e-09	2.44e-05
					Molecular Function	molecular transducer activity	GO:0060089	8.82e-09	4.55e-05
					Molecular Function	signal transducer activity	GO:0004871	8.82e-09	4.55e-05
					Molecular Function	protein complex binding	GO:0032403	1.65e-08	8.52e-05
					Molecular Function	transcription coactivator activity	GO:0003713	3.22e-08	0.000166
					Molecular Function	structure-specific DNA binding	GO:0043566	6.89e-08	0.000356
					Molecular Function	chromatin DNA binding	GO:0031490	1.38e-07	0.000713
					Molecular Function	chromatin binding	GO:0003682	2.25e-07	0.00116
					Molecular Function	kinase binding	GO:0019900	2.41e-07	0.00124
					Molecular Function	hormone receptor binding	GO:0051427	3.05e-07	0.00157
					Molecular Function	DNA (cytosine-5-)-methyltransferase activity	GO:0003886	3.3e-07	0.0017
					Molecular Function	transferase activity	GO:0016740	5.29e-07	0.00273
					Molecular Function	DNA-methyltransferase activity	GO:0009008	8.23e-07	0.00425
					Molecular Function	carboxylic acid binding	GO:0031406	1.36e-06	0.007
					Molecular Function	nuclear hormone receptor binding	GO:0035257	1.57e-06	0.00811
					Molecular Function	carbon-carbon lyase activity	GO:0016830	1.62e-06	0.00834
					Molecular Function	nitric-oxide synthase regulator activity	GO:0030235	1.64e-06	0.00847

## Sheet: SupplementaryTable6
Supplementary Table 6: ChIP-Enrich analysis results
Control vs. MG
GO Term ID	Ontology	GO Term Name	P-value	FDR
GO:0005622	Cellular Component	intracellular	1.49406e-13	7.03703e-11
GO:0005488	Molecular Function	binding	3.85715e-13	7.97466e-11
GO:0005515	Molecular Function	protein binding	3.23889e-12	5.35712e-10
GO:0044424	Cellular Component	intracellular part	2.7935e-12	6.57869e-10
GO:0005623	Cellular Component	cell	2.18228e-11	3.20838e-09
GO:0044464	Cellular Component	cell part	2.72474e-11	3.20838e-09
GO:0043229	Cellular Component	intracellular organelle	2.4269e-10	2.28614e-08
GO:0043226	Cellular Component	organelle	4.1223e-10	3.23601e-08
GO:0005737	Cellular Component	cytoplasm	3.35072e-08	2.25455e-06
GO:0048518	Biological Process	positive regulation of biological process	1.04748e-08	4.01499e-06
GO:0043231	Cellular Component	intracellular membrane-bounded organelle	1.08026e-07	5.8272e-06
GO:0043227	Cellular Component	membrane-bounded organelle	1.11348e-07	5.8272e-06
GO:0006351	Biological Process	transcription, DNA-dependent	4.47921e-08	1.51999e-05
GO:0032774	Biological Process	RNA biosynthetic process	4.82674e-08	1.51999e-05
GO:0048522	Biological Process	positive regulation of cellular process	5.55176e-08	1.51999e-05
GO:0044260	Biological Process	cellular macromolecule metabolic process	5.28399e-08	1.51999e-05
GO:0006355	Biological Process	regulation of transcription, DNA-dependent	6.29588e-08	1.60881e-05
GO:2001141	Biological Process	regulation of RNA biosynthetic process	8.34212e-08	1.99846e-05
GO:0051252	Biological Process	regulation of RNA metabolic process	1.50403e-07	2.92286e-05
GO:0048731	Biological Process	system development	1.47682e-07	2.92286e-05
GO:0019219	Biological Process	regulation of nucleobase-containing compound metabolic process	1.50922e-07	2.92286e-05
GO:0031323	Biological Process	regulation of cellular metabolic process	1.6244e-07	2.92286e-05
GO:0044237	Biological Process	cellular metabolic process	1.67761e-07	2.92286e-05
GO:0008152	Biological Process	metabolic process	1.6741e-07	2.92286e-05
GO:2000112	Biological Process	regulation of cellular macromolecule biosynthetic process	1.9556e-07	3.25905e-05
GO:0051179	Biological Process	localization	2.09896e-07	3.35222e-05
GO:0010468	Biological Process	regulation of gene expression	2.87902e-07	4.41411e-05
GO:0010556	Biological Process	regulation of macromolecule biosynthetic process	3.26552e-07	4.81414e-05
GO:0031326	Biological Process	regulation of cellular biosynthetic process	3.42913e-07	4.8681e-05
GO:0016070	Biological Process	RNA metabolic process	3.71156e-07	5.08086e-05
GO:0034645	Biological Process	cellular macromolecule biosynthetic process	4.08369e-07	5.39752e-05
GO:0010628	Biological Process	positive regulation of gene expression	5.25442e-07	6.49683e-05
GO:0042995	Cellular Component	cell projection	1.42686e-06	6.72053e-05
GO:0009889	Biological Process	regulation of biosynthetic process	6.33902e-07	7.59296e-05
GO:0051171	Biological Process	regulation of nitrogen compound metabolic process	7.89777e-07	9.17338e-05
GO:0010604	Biological Process	positive regulation of macromolecule metabolic process	1.06993e-06	0.000117173
GO:0030154	Biological Process	cell differentiation	1.0403e-06	0.000117173
GO:0045893	Biological Process	positive regulation of transcription, DNA-dependent	1.13413e-06	0.000120754
GO:0003677	Molecular Function	DNA binding	1.39408e-06	0.000144113
GO:0009059	Biological Process	macromolecule biosynthetic process	1.47958e-06	0.000153277
GO:0006357	Biological Process	regulation of transcription from RNA polymerase II promoter	1.58183e-06	0.000159557
GO:0048856	Biological Process	anatomical structure development	1.80034e-06	0.000176941
GO:0051254	Biological Process	positive regulation of RNA metabolic process	1.92525e-06	0.000184487
GO:0048869	Biological Process	cellular developmental process	2.03142e-06	0.000185392
GO:0019222	Biological Process	regulation of metabolic process	2.00622e-06	0.000185392
GO:0090304	Biological Process	nucleic acid metabolic process	2.40449e-06	0.000214335
GO:0006366	Biological Process	transcription from RNA polymerase II promoter	2.52536e-06	0.000219993
GO:0007275	Biological Process	multicellular organismal development	2.64685e-06	0.000225453
GO:0009893	Biological Process	positive regulation of metabolic process	2.74582e-06	0.000228798
GO:0031325	Biological Process	positive regulation of cellular metabolic process	2.94323e-06	0.00024003
GO:0016043	Biological Process	cellular component organization	3.37655e-06	0.000269631
GO:0010557	Biological Process	positive regulation of macromolecule biosynthetic process	3.61042e-06	0.000282423
GO:0045935	Biological Process	positive regulation of nucleobase-containing compound metabolic process	4.15992e-06	0.000318629
GO:0032502	Biological Process	developmental process	4.23953e-06	0.000318629
GO:0005634	Cellular Component	nucleus	7.63389e-06	0.000326869
GO:0010467	Biological Process	gene expression	4.44244e-06	0.000327459
GO:0003700	Molecular Function	sequence-specific DNA binding transcription factor activity	4.06385e-06	0.000351222
GO:0001071	Molecular Function	nucleic acid binding transcription factor activity	4.24694e-06	0.000351222
GO:0060255	Biological Process	regulation of macromolecule metabolic process	5.14244e-06	0.000371905
GO:0044249	Biological Process	cellular biosynthetic process	5.83325e-06	0.000414052
GO:0044238	Biological Process	primary metabolic process	6.15595e-06	0.000429014
GO:0043170	Biological Process	macromolecule metabolic process	7.38639e-06	0.000505572
GO:0080090	Biological Process	regulation of primary metabolic process	7.93247e-06	0.000533424
GO:0051173	Biological Process	positive regulation of nitrogen compound metabolic process	1.06328e-05	0.000690769
GO:0009987	Biological Process	cellular process	1.05827e-05	0.000690769
GO:0031328	Biological Process	positive regulation of cellular biosynthetic process	1.13289e-05	0.000723727
GO:0048519	Biological Process	negative regulation of biological process	1.38123e-05	0.000867908
GO:0009891	Biological Process	positive regulation of biosynthetic process	1.41254e-05	0.000873269
GO:0051234	Biological Process	establishment of localization	1.47697e-05	0.000898609
GO:0071840	Biological Process	cellular component organization or biogenesis	1.56067e-05	0.000934694
GO:0009058	Biological Process	biosynthetic process	1.73628e-05	0.00102387
GO:0006810	Biological Process	transport	1.79709e-05	0.00104367
GO:0006139	Biological Process	nucleobase-containing compound metabolic process	2.08706e-05	0.00119399
GO:0045944	Biological Process	positive regulation of transcription from RNA polymerase II promoter	2.9311e-05	0.00163704
GO:0048523	Biological Process	negative regulation of cellular process	2.94694e-05	0.00163704
GO:0003676	Molecular Function	nucleic acid binding	2.25062e-05	0.00169205
GO:0009605	Biological Process	response to external stimulus	3.29155e-05	0.00180236
GO:0045934	Biological Process	negative regulation of nucleobase-containing compound metabolic process	4.03008e-05	0.00217567
GO:0021587	Biological Process	cerebellum morphogenesis	4.38278e-05	0.00232543
GO:0051253	Biological Process	negative regulation of RNA metabolic process	4.42882e-05	0.00232543
GO:0007417	Biological Process	central nervous system development	4.84017e-05	0.00250708
GO:0043228	Cellular Component	non-membrane-bounded organelle	7.0355e-05	0.00276143
GO:0044444	Cellular Component	cytoplasmic part	9.36979e-05	0.00339475
GO:0032879	Biological Process	regulation of localization	6.82437e-05	0.00348771
GO:0045892	Biological Process	negative regulation of transcription, DNA-dependent	7.04878e-05	0.003555
GO:0048469	Biological Process	cell maturation	7.46195e-05	0.00369534
GO:0030029	Biological Process	actin filament-based process	7.80908e-05	0.00369534
GO:0010629	Biological Process	negative regulation of gene expression	7.59306e-05	0.00369534
GO:0051172	Biological Process	negative regulation of nitrogen compound metabolic process	7.76661e-05	0.00369534
GO:0065008	Biological Process	regulation of biological quality	7.72873e-05	0.00369534
GO:0021575	Biological Process	hindbrain morphogenesis	8.80976e-05	0.00408884
GO:0048513	Biological Process	organ development	8.85399e-05	0.00408884
GO:0040011	Biological Process	locomotion	9.32805e-05	0.00425648
GO:0009653	Biological Process	anatomical structure morphogenesis	9.48355e-05	0.00427652
GO:0048468	Biological Process	cell development	0.000106259	0.00473593
GO:0043005	Cellular Component	neuron projection	0.000146712	0.00493582
GO:0007399	Biological Process	nervous system development	0.000123488	0.00544057
GO:0021700	Biological Process	developmental maturation	0.000132423	0.00576792
GO:0051239	Biological Process	regulation of multicellular organismal process	0.000150942	0.00650069
GO:0008092	Molecular Function	cytoskeletal protein binding	0.000108956	0.00716381
GO:0043565	Molecular Function	sequence-specific DNA binding	0.000121274	0.00716381
GO:0035639	Molecular Function	purine ribonucleoside triphosphate binding	0.000119153	0.00716381
GO:0022008	Biological Process	neurogenesis	0.000200587	0.00844892
GO:0031324	Biological Process	negative regulation of cellular metabolic process	0.00019956	0.00844892
GO:0021697	Biological Process	cerebellar cortex formation	0.000203233	0.00846729
GO:0055082	Biological Process	cellular chemical homeostasis	0.000210496	0.0086756
GO:0051049	Biological Process	regulation of transport	0.000229768	0.00936915
GO:0001704	Biological Process	formation of primary germ layer	0.000236604	0.00954636
GO:0005856	Cellular Component	cytoskeleton	0.000316906	0.00995086
Control vs. UG
GO Term ID	Ontology	GO Term Name	P.value	FDR
GO:0051179	Biological Process	localization	6.0621e-07	0.0023236
GO:0005488	Molecular Function	binding	0.000144501	0.0354026
GO:0035035	Molecular Function	histone acetyltransferase binding	0.000278132	0.0395603
GO:0030228	Molecular Function	lipoprotein particle receptor activity	0.000352451	0.0416396
GO:0005041	Molecular Function	low-density lipoprotein receptor activity	0.000737199	0.0762079
GO:0034185	Molecular Function	apolipoprotein binding	0.000962379	0.088432
GO:0043234	Cellular Component	protein complex	0.000220977	0.10408
UG vs. MG
GO Term ID	Ontology	GO Term Name	P.value	FDR
GO:0005622	Cellular Component	intracellular	4.42052e-20	2.08207e-17
GO:0005488	Molecular Function	binding	8.94952e-19	1.23354e-16
GO:0044424	Cellular Component	intracellular part	1.30469e-18	3.07254e-16
GO:0005623	Cellular Component	cell	1.52537e-17	1.79613e-15
GO:0044464	Cellular Component	cell part	1.36871e-17	1.79613e-15
GO:0005737	Cellular Component	cytoplasm	8.50434e-15	8.01109e-13
GO:0005515	Molecular Function	protein binding	4.21212e-14	4.97632e-12
GO:0051179	Biological Process	localization	5.13763e-11	1.79023e-08
GO:0048731	Biological Process	system development	1.24881e-10	3.98891e-08
GO:0007275	Biological Process	multicellular organismal development	2.23257e-10	6.58265e-08
GO:0048856	Biological Process	anatomical structure development	4.27549e-10	1.17057e-07
GO:0043229	Cellular Component	intracellular organelle	2.04792e-09	1.60762e-07
GO:0043226	Cellular Component	organelle	2.84331e-09	1.91314e-07
GO:0048522	Biological Process	positive regulation of cellular process	1.04777e-09	2.51006e-07
GO:0048518	Biological Process	positive regulation of biological process	1.86401e-09	4.2028e-07
GO:0032502	Biological Process	developmental process	1.99008e-09	4.23776e-07
GO:0016043	Biological Process	cellular component organization	8.05234e-09	1.62445e-06
GO:0051234	Biological Process	establishment of localization	3.18817e-08	5.81917e-06
GO:0044237	Biological Process	cellular metabolic process	3.6646e-08	6.38474e-06
GO:0071840	Biological Process	cellular component organization or biogenesis	6.24267e-08	1.04035e-05
GO:0030154	Biological Process	cell differentiation	6.95926e-08	1.11145e-05
GO:0007399	Biological Process	nervous system development	1.01223e-07	1.55195e-05
GO:0009653	Biological Process	anatomical structure morphogenesis	1.07185e-07	1.58016e-05
GO:0006810	Biological Process	transport	1.27407e-07	1.80871e-05
GO:0048869	Biological Process	cellular developmental process	2.26361e-07	3.09872e-05
GO:0044249	Biological Process	cellular biosynthetic process	2.52548e-07	3.33798e-05
GO:0048523	Biological Process	negative regulation of cellular process	2.77537e-07	3.54599e-05
GO:0009966	Biological Process	regulation of signal transduction	2.8689e-07	3.54726e-05
GO:0048583	Biological Process	regulation of response to stimulus	3.1774e-07	3.80593e-05
GO:0048519	Biological Process	negative regulation of biological process	4.36824e-07	5.07378e-05
GO:0071842	Biological Process	cellular component organization at cellular level	4.71429e-07	5.31467e-05
GO:0048513	Biological Process	organ development	6.51883e-07	7.13905e-05
GO:0048468	Biological Process	cell development	9.57841e-07	0.000101983
GO:0008152	Biological Process	metabolic process	1.55874e-06	0.000157228
GO:0006366	Biological Process	transcription from RNA polymerase II promoter	1.55244e-06	0.000157228
GO:0009058	Biological Process	biosynthetic process	1.64012e-06	0.000161195
GO:0044260	Biological Process	cellular macromolecule metabolic process	1.88808e-06	0.000179796
GO:0034645	Biological Process	cellular macromolecule biosynthetic process	1.92321e-06	0.000179796
GO:0051239	Biological Process	regulation of multicellular organismal process	2.14297e-06	0.000195572
GO:0071841	Biological Process	cellular component organization or biogenesis at cellular level	2.53204e-06	0.000220575
GO:0023051	Biological Process	regulation of signaling	2.50676e-06	0.000220575
GO:0043231	Cellular Component	intracellular membrane-bounded organelle	4.13803e-06	0.000243627
GO:0051173	Biological Process	positive regulation of nitrogen compound metabolic process	3.07907e-06	0.000262268
GO:0000122	Biological Process	negative regulation of transcription from RNA polymerase II promoter	3.51652e-06	0.000293018
GO:0043227	Cellular Component	membrane-bounded organelle	5.73829e-06	0.000300304
GO:0006357	Biological Process	regulation of transcription from RNA polymerase II promoter	4.29786e-06	0.000350504
GO:0045935	Biological Process	positive regulation of nucleobase-containing compound metabolic process	4.46041e-06	0.000356182
GO:0009059	Biological Process	macromolecule biosynthetic process	4.58959e-06	0.000359018
GO:0051171	Biological Process	regulation of nitrogen compound metabolic process	6.94622e-06	0.000531048
GO:0019219	Biological Process	regulation of nucleobase-containing compound metabolic process	7.06586e-06	0.000531048
GO:0006351	Biological Process	transcription, DNA-dependent	7.9002e-06	0.000582336
GO:0045934	Biological Process	negative regulation of nucleobase-containing compound metabolic process	8.54406e-06	0.00060647
GO:0048870	Biological Process	cell motility	8.43917e-06	0.00060647
GO:0035556	Biological Process	intracellular signal transduction	1.04464e-05	0.000728022
GO:0031323	Biological Process	regulation of cellular metabolic process	1.09101e-05	0.000746757
GO:0006355	Biological Process	regulation of transcription, DNA-dependent	1.13073e-05	0.000760365
GO:0010646	Biological Process	regulation of cell communication	1.15761e-05	0.000765021
GO:0031326	Biological Process	regulation of cellular biosynthetic process	1.26097e-05	0.000798054
GO:0045893	Biological Process	positive regulation of transcription, DNA-dependent	1.28765e-05	0.000798054
GO:0051172	Biological Process	negative regulation of nitrogen compound metabolic process	1.27802e-05	0.000798054
GO:0016477	Biological Process	cell migration	1.29088e-05	0.000798054
GO:0032774	Biological Process	RNA biosynthetic process	1.42211e-05	0.000865231
GO:0009888	Biological Process	tissue development	1.54861e-05	0.000927475
GO:0044444	Cellular Component	cytoplasmic part	2.06156e-05	0.000970995
GO:0009889	Biological Process	regulation of biosynthetic process	1.82988e-05	0.00107906
GO:0044238	Biological Process	primary metabolic process	1.94312e-05	0.00112848
GO:0009987	Biological Process	cellular process	2.13171e-05	0.00121953
GO:2001141	Biological Process	regulation of RNA biosynthetic process	2.26543e-05	0.00127697
GO:0051254	Biological Process	positive regulation of RNA metabolic process	2.47171e-05	0.00137305
GO:0019222	Biological Process	regulation of metabolic process	2.64564e-05	0.00144868
GO:0031328	Biological Process	positive regulation of cellular biosynthetic process	2.69578e-05	0.00145534
GO:0045892	Biological Process	negative regulation of transcription, DNA-dependent	3.05535e-05	0.00162655
GO:0009891	Biological Process	positive regulation of biosynthetic process	3.4341e-05	0.00180314
GO:0010557	Biological Process	positive regulation of macromolecule biosynthetic process	3.83412e-05	0.00198597
GO:2000112	Biological Process	regulation of cellular macromolecule biosynthetic process	3.9444e-05	0.00201585
GO:0051252	Biological Process	regulation of RNA metabolic process	4.04718e-05	0.00204116
GO:0040011	Biological Process	locomotion	4.63564e-05	0.00230758
GO:0010556	Biological Process	regulation of macromolecule biosynthetic process	4.7006e-05	0.00230992
GO:0031327	Biological Process	negative regulation of cellular biosynthetic process	4.89528e-05	0.00237514
GO:0009890	Biological Process	negative regulation of biosynthetic process	5.10317e-05	0.00244506
GO:0022008	Biological Process	neurogenesis	5.388e-05	0.00254965
GO:0034641	Biological Process	cellular nitrogen compound metabolic process	5.57936e-05	0.00260801
GO:0030029	Biological Process	actin filament-based process	5.77222e-05	0.00266565
GO:0009790	Biological Process	embryo development	5.90922e-05	0.0026848
GO:0051253	Biological Process	negative regulation of RNA metabolic process	6.83791e-05	0.00304764
GO:0031325	Biological Process	positive regulation of cellular metabolic process	7.73448e-05	0.00340762
GO:0022607	Biological Process	cellular component assembly	8.46446e-05	0.00368685
GO:0006139	Biological Process	nucleobase-containing compound metabolic process	8.96141e-05	0.00384259
GO:0016070	Biological Process	RNA metabolic process	9.02251e-05	0.00384259
GO:0048646	Biological Process	anatomical structure formation involved in morphogenesis	9.25723e-05	0.00389922
GO:0006807	Biological Process	nitrogen compound metabolic process	0.000104442	0.00435137
GO:0021575	Biological Process	hindbrain morphogenesis	0.00010751	0.00443102
GO:0006928	Biological Process	cellular component movement	0.000113448	0.00457734
GO:0065008	Biological Process	regulation of biological quality	0.000116853	0.00465723
GO:0010628	Biological Process	positive regulation of gene expression	0.000117858	0.00465723
GO:0031324	Biological Process	negative regulation of cellular metabolic process	0.000123787	0.00484159
GO:0030030	Biological Process	cell projection organization	0.000127417	0.00493323
GO:0032989	Biological Process	cellular component morphogenesis	0.00013378	0.00512779
GO:0010648	Biological Process	negative regulation of cell communication	0.000138165	0.00524344
GO:0043170	Biological Process	macromolecule metabolic process	0.000141992	0.00533583
GO:0005543	Molecular Function	phospholipid binding	5.33545e-05	0.00551552
GO:0023057	Biological Process	negative regulation of signaling	0.000153856	0.00572554
GO:0000981	Molecular Function	sequence-specific DNA binding RNA polymerase II transcription factor activity	6.37235e-05	0.00585548
GO:0042692	Biological Process	muscle cell differentiation	0.000161009	0.00593412
GO:0042802	Molecular Function	identical protein binding	7.2244e-05	0.00597458
GO:0010468	Biological Process	regulation of gene expression	0.000165702	0.00604891
GO:0008589	Biological Process	regulation of smoothened signaling pathway	0.000177096	0.00640385
GO:0008289	Molecular Function	lipid binding	8.61635e-05	0.00647793
GO:0006996	Biological Process	organelle organization	0.000184305	0.00660226
GO:2000113	Biological Process	negative regulation of cellular macromolecule biosynthetic process	0.000194346	0.00689749
GO:0007155	Biological Process	cell adhesion	0.00020704	0.0072806
GO:0012502	Biological Process	induction of programmed cell death	0.000219656	0.00765402
GO:0061061	Biological Process	muscle structure development	0.000222993	0.00770029
GO:0048699	Biological Process	generation of neurons	0.000237993	0.00814489
GO:0090304	Biological Process	nucleic acid metabolic process	0.000246872	0.00837397
GO:0010558	Biological Process	negative regulation of macromolecule biosynthetic process	0.000255196	0.00858042
GO:0080090	Biological Process	regulation of primary metabolic process	0.000283747	0.00945742
GO:0006917	Biological Process	induction of apoptosis	0.000292769	0.00967401
GO:0030036	Biological Process	actin cytoskeleton organization	0.000301049	0.00986256

## Sheet: SupplementaryTable7
Supplementary Table 7: EpiTYPER primers and PCR conditions
Gene Name	Type	Location	Status	Target Sequence	CpGs Present	CpGs Analyzed	Left Primer Plus Tag	Right Primer Plus Tag	Annealing Temperature (celsius)	PCR Cycles
MYH7B	Promoter	chr2:155436764-155437226	Done	TCCTGACTGAGTGACTGCCTCTCTCCGCCTTTGTGATCCCCTGACAATGGGAGGTAAAAATAGCCCAGGGGTTGAGCTAGAGGAGATAAAAGGGAATTTGCCTTTTGTGTCCTGTGGCCAGGCTGGGGGGGCTGTGACACGTGGAGATTGCTGACATAGCTCTCCTTTGCTGACCTTGACAACAGCAATAAAAGGGGTAGCAGTGCTCCGCTCCCTGTCCTCACCGTGGTGCCAGGTGGGTGATCAAGGCTGAGGGTGTGTGATCAGGTGGAGGGTAGGTGATCAGGGCAGAGGGTGGGTGATCAGGGCAGAGGATGGGTGATCAGGGCTGAGGGTGGGTGATCAGGGTGGTGGGTAGGTTTGGAGCTGGAAGGAAGGCAGGAGAGTGCCCATGGGTGG…	4	2	aggaagagagTTTTGATTGAGTGATTGTTTTTTTT	cagtaatacgactcactatagggagaaggctAACCTACAACTACACACCTCCAAAC	63.1	45
SLC22A12	Promoter	chr19:6541556-6541837	Done	TGTCTTCTGAGTGCTGGGATTAAACATACACCACCACCACCTGGCTCCTCGTCTTCACATGCACGTGCGTGTGCGTGTGAGTGTGCGTGTGTGTGTGTGTGCGAGAGAGAGAGTGTGTGTGCGTGCATGCCTTTCCATGGTGTAGTGCTTGTGAGGGTCAGAGTTCAATCTCTGGAGCTGTCTACACTGTTTTTGTGAAGAGGTCCTTCAGTGACCCTGGGGCTCACTGGCTAGGCTGGCTAGCCAGCTAGAGCTGAGCCCCAGGGGCTCCCTTGTTTCTGC	7	4	aggaagagagTGTTTTTTGAGTGTTGGGATTAAATA	cagtaatacgactcactatagggagaaggctACAAAAACAAAAAAACCCCTAAAAC	58.9	45
Intergenic	None	chr4:88464616-88465003	Done	CATGTGAGAATGTCTATTTGTGTGTCTCTTTATGAGTGTGTGTGCATTTGTGGGTGAGGATGCTTATCTCTGTGAGTATGTGTGTGTGTGGGTTTGGGTATGTGTGTATTGTGTGAATGTGTTTGTACATTTCTGTGCATCTTTATATAAGAGTGTGTCTGTCTGTATGCATGTGCATGATGAATGAGTGTGTGTAAATGTGTGACGTGTGTGTGTGTGAGAGAGAGAGAGAGAGAGAGAGAGAGGAACGAGAGAACAAGAGAACAAGAGGCAGACACATGCTGAGACAGAGTGGCACACAGAACGTGTGTACGAAGGCACAAGCTTGCCTAGTTATGGATGTGGCGGCCAGAGGCCACCGTACAGGTCTTGGTTGACTACTGCATCC	6	4	aggaagagagTATGTGAGAATGTTTATTTGTGTGTTTT	cagtaatacgactcactatagggagaaggctAAATACAATAATCAACCAAAACCTATAC	57.9	45
Intergenic	None	chr18:80755355-80755758	Done	CTTGGAGAACAGGGTCTGAGAACCCTGGGCGAGAAACATCGTCTCTTCCTCCCTGAGTCAGGAAAACATAAGGAGGCCACTGGGGGTTGGATAATGTCTTTGTGCTCCCCCAAGGGCACACACATATCACAATGCATATACCTGCTTCCTTACTTGAGGACTTGAGGCAGGCAATTTGAGGGGATAGCTTGTCAACCTGGAACCACACCTACATCAAGCTACATCACACCTACATCACACCTACATCAAGCTACACACACAAAGCAATTGGTCACTTGGCCCCAACGGCTCCTAGTAACACCTTAGTAACCACTAATAACATCTCCTCTATCGCTAAACATATCCTACAATATAACCTGGAACTAAATTCAGCATGCCGGTCCAGTCTGGACTAGTTTT…	5	3	aggaagagagTTTGGAGAATAGGGTTTGAGAATTT	cagtaatacgactcactatagggagaaggctCCCTTAAAACTAATCCAAACTAAACC	57.8	45
Intergenic	None	chr1:82775514-82775796	Done, but not significant	GGTGGCCATTGCAGAAGAAATGGAAAAAGGTTGTCCTTGTACTACAACTGTGCTCGTTGGATACAGGCACAAAGGACTAAGGAACAGACAGACACCTTCCTAGAAGGTCTATGGCTTCAGAGGGCATTGGAATTAGGTGAAGGGTGGACTTGCAGGCAAATCTTCTGGGACAAAATGGGATGCTCAGACTATTTGTAATGGTTCCATGGTTTTGGGTGTTCTCTGCAATCGGAAGCCTGGCTTGCAGGACCTTGGCACGGGGTGTGCAGATTATACCTCCTTC	3	3	aggaagagagGGTGGTTATTGTAGAAGAAATGGAA	cagtaatacgactcactatagggagaaggctAAAAAAAATATAATCTACACACCCC	62.5	45
